# Supplementary material for: Evolutionary stability of collateral sensitivity to antibiotics in the model pathogen Pseudomonas aeruginosa
Source: eLife. 2019 Oct 29;8:e51481. doi: 10.7554/eLife.51481 (PMC6881144; doi:10.7554/eLife.51481)
Supplement: Figure 1—source data 1. — The populations tested here include the PA14 wild type, and four resistant populations. Each value is the average of 8 technical replicates per bacterial population. [file elife-51481-fig1-data1.txt]

Drug_concentration	Mean_OD	CI95	Antibiotic	Strain
0	0.335125	0.012356949	gen	PA14
300	0.3025	0.006774427	gen	PA14
333	0.329625	0.023366595	gen	PA14
366	0.3655	0.019605939	gen	PA14
400	0.35175	0.020090643	gen	PA14
433	0.301571429	0.012147618	gen	PA14
466	0.232428571	0.01801039	gen	PA14
500	0.1955	0.034703849	gen	PA14
533	0.067125	0.006690712	gen	PA14
566	0.06175	0.018529658	gen	PA14
600	0.025875	0.002990685	gen	PA14
0	0.322	0.004123106	str	PA14
5	0.316428571	0.017223817	str	PA14
6.1	0.27575	0.00582099	str	PA14
7.2	0.316375	0.021432567	str	PA14
8.3	0.327571429	0.020611898	str	PA14
9.4	0.274625	0.006129372	str	PA14
10.5	0.251	0.011571208	str	PA14
11.6	0.155375	0.026269168	str	PA14
12.7	0.05075	0.0250569	str	PA14
13.8	0.01325	0.003421309	str	PA14
15	0.00825	0.002358495	str	PA14
0	0.33475	0.011995163	pit	PA14
1000	0.272875	0.022706542	pit	PA14
1222	0.209875	0.009364518	pit	PA14
1444	0.18	0.009384638	pit	PA14
1666	0.124125	0.00774467	pit	PA14
1888	0.06125	0.003614208	pit	PA14
2111	0.059625	0.003178822	pit	PA14
2333	0.0485	0.002878492	pit	PA14
2555	0.039875	0.002912029	pit	PA14
2777	0.037	0.002306822	pit	PA14
3000	0.027875	0.002702099	pit	PA14
0	0.291875	0.013567868	car	PA14
6	0.30275	0.014521843	car	PA14
12	0.2435	0.019650518	car	PA14
18	0.2065	0.014153495	car	PA14
24	0.138125	0.008234157	car	PA14
30	0.107375	0.007372578	car	PA14
36	0.04975	0.00306332	car	PA14
42	0.044666667	0.002590581	car	PA14
48	0.038	0.001647509	car	PA14
54	0.037714286	0.002367582	car	PA14
60	0.03375	0.001979809	car	PA14
0	0.297375	0.017736099	gen	CAR10
50	0.300142857	0.015997661	gen	CAR10
100	0.328625	0.027804122	gen	CAR10
150	0.302625	0.021852539	gen	CAR10
200	0.297	0.019354771	gen	CAR10
250	0.27925	0.020795561	gen	CAR10
300	0.289857143	0.022022098	gen	CAR10
350	0.267875	0.014742356	gen	CAR10
400	0.2285	0.012920084	gen	CAR10
450	0.075571429	0.019864849	gen	CAR10
500	0.013125	0.002912029	gen	CAR10
0	0.258125	0.016110597	str	PIT01
0.6	0.242375	0.009732012	str	PIT01
1.2	0.205571429	0.010150902	str	PIT01
1.8	0.18325	0.003908553	str	PIT01
2.4	0.070125	0.006342705	str	PIT01
3	0.0135	0.005053287	str	PIT01
3.6	0.0125	0.006097423	str	PIT01
4.2	0.008	0.002982089	str	PIT01
4.8	0.0095	0.003053101	str	PIT01
5.4	0.00875	0.003848701	str	PIT01
6	0.017	0.004966555	str	PIT01
0	0.253375	0.003977335	pit	STR02
100	0.26175	0.004963258	pit	STR02
200	0.26075	0.005294033	pit	STR02
300	0.2475	0.008226699	pit	STR02
400	0.236375	0.00609724	pit	STR02
500	0.19425	0.006122995	pit	STR02
600	0.16	0.007133923	pit	STR02
700	0.107375	0.009748512	pit	STR02
800	0.057375	0.003731801	pit	STR02
900	0.04125	0.007736163	pit	STR02
1000	0.0365	0.004648348	pit	STR02
0	0.160125	0.005527327	car	GEN04
1	0.0725	0.003406926	car	GEN04
2	0.045714286	0.003314573	car	GEN04
3	0.035	0.003677473	car	GEN04
4	0.0285	0.002570436	car	GEN04
5	0.017875	0.001259783	car	GEN04
6	0.018875	0.002082559	car	GEN04
7	0.0125	0.001991051	car	GEN04
8	0.009125	0.002648703	car	GEN04
9	0.008142857	0.002511199	car	GEN04
10	0.003625	0.001016603	car	GEN04
