# Supplementary material for: Evolutionary stability of collateral sensitivity to antibiotics in the model pathogen Pseudomonas aeruginosa
Source: eLife. 2019 Oct 29;8:e51481. doi: 10.7554/eLife.51481 (PMC6881144; doi:10.7554/eLife.51481)
Supplement: Figure 2—source data 1. — Extinct populations were determined by their inability to grow in rich media after 24 hr of incubation at 37 °C. [file elife-51481-fig2-data1.txt]

Resistant_to	Challenged_with	Treatment	Extinct_populations
car	gen	strong	0
car	gen	mild	0
car	gen	strong+constrained	0
car	gen	mild+constrained	0
gen	car	strong	1
gen	car	mild	0
gen	car	strong+constrained	6
gen	car	mild+constrained	0
pit	str	strong	6
pit	str	mild	0
pit	str	strong+constrained	6
pit	str	mild+constrained	5
str	pit	strong	4
str	pit	mild	2
str	pit	strong+constrained	6
str	pit	mild+constrained	4
