# Supplementary material for: Evolutionary stability of collateral sensitivity to antibiotics in the model pathogen Pseudomonas aeruginosa
Source: eLife. 2019 Oct 29;8:e51481. doi: 10.7554/eLife.51481 (PMC6881144; doi:10.7554/eLife.51481)
Supplement: Figure 3—source data 1. — Data is shown for all following experiments: CARR>GEN, GENR>CAR, PITR>STR and STRR>PIT, as reported in Figure 3a and b and Figure 3—figure supplement 1a and b. [file elife-51481-fig3-data1.txt]

plate	Well	Season	Treatment	Resistant_to	Challenged_with	Original_population_(from Barbosa et al., 2017)	Starting_Clone	AUC	AUC_no_drug	AUC_relative_to_no_drug
A	A2	1	constrained+mild	car	gen	10	4	0.292382106	1.599756491	0.182766632
A	A2	2	constrained+mild	car	gen	10	4	0.659042616	2.160377123	0.305059061
A	A2	3	constrained+mild	car	gen	10	4	1.714258815	2.253023932	0.76087022
A	A2	4	constrained+mild	car	gen	10	4	1.541922821	1.908084927	0.808099681
A	A2	5	constrained+mild	car	gen	10	4	1.952476386	2.264265301	0.862300184
A	A2	6	constrained+mild	car	gen	10	4	1.702652091	1.826622008	0.932131598
A	A2	7	constrained+mild	car	gen	10	4	1.947456815	1.946700891	1.00038831
A	A2	8	constrained+mild	car	gen	10	4	1.946930067	1.851107128	1.051765204
A	A2	9	constrained+mild	car	gen	10	4	1.581648188	1.761491209	0.89790297
A	A2	10	constrained+mild	car	gen	10	4	1.25865509	1.558572237	0.8075693
A	A2	11	constrained+mild	car	gen	10	4	2.101805394	2.404976484	0.873940102
A	A2	12	constrained+mild	car	gen	10	4	1.544801506	1.910490131	0.808589105
A	A2	13	constrained+mild	car	gen	10	4	1.886549424	1.92539447	0.979824889
A	A2	14	constrained+mild	car	gen	10	4	1.400752792	2.421514703	0.578461403
A	A2	15	constrained+mild	car	gen	10	4	2.183505177	1.846546394	1.18248054
A	A2	16	constrained+mild	car	gen	10	4	1.662177068	1.864958311	0.891267681
A	A2	17	constrained+mild	car	gen	10	4	1.461353821	1.72661831	0.846367615
A	A2	18	constrained+mild	car	gen	10	4	1.153922396	1.848870118	0.624123017
A	A2	19	constrained+mild	car	gen	10	4	1.399411844	1.965672537	0.711925215
A	A2	20	constrained+mild	car	gen	10	4	1.446833423	2.510384495	0.576339372
A	A2	21	constrained+mild	car	gen	10	4	1.478286658	1.943690845	0.760556475
A	A2	22	constrained+mild	car	gen	10	4	1.353565008	1.846527805	0.733032562
A	A2	23	constrained+mild	car	gen	10	4	1.279765207	1.866170295	0.685770859
A	A2	24	constrained+mild	car	gen	10	4	1.30787275	2.382012225	0.549062149
A	A3	1	mild	car	gen	10	2	0.135338507	1.668052267	0.081135651
A	A3	2	mild	car	gen	10	2	0.667227387	2.014156546	0.331268882
A	A3	3	mild	car	gen	10	2	1.651052865	1.924030454	0.858122002
A	A3	4	mild	car	gen	10	2	1.665185175	1.913804978	0.870091359
A	A3	5	mild	car	gen	10	2	1.70005354	1.897683756	0.895857139
A	A3	6	mild	car	gen	10	2	1.860949389	1.78224265	1.044161629
A	A3	7	mild	car	gen	10	2	1.65573268	1.954519219	0.847130417
A	A3	8	mild	car	gen	10	2	2.124539113	1.846450979	1.150606833
A	A3	9	mild	car	gen	10	2	1.793436025	1.830482848	0.979761174
A	A3	10	mild	car	gen	10	2	1.551795901	1.515446258	1.023986098
A	A3	11	mild	car	gen	10	2	2.392311164	1.944123552	1.230534531
A	A3	12	mild	car	gen	10	2	2.259623708	2.048123327	1.103265452
A	A3	13	mild	car	gen	10	2	1.951623377	2.50097608	0.780344679
A	A3	14	mild	car	gen	10	2	2.339310369	1.886358474	1.240119734
A	A3	15	mild	car	gen	10	2	1.84604634	1.839149687	1.003749914
A	A3	16	mild	car	gen	10	2	1.914893427	2.02779205	0.944324358
A	A3	17	mild	car	gen	10	2	1.885621565	1.956547237	0.963749573
A	A3	18	mild	car	gen	10	2	2.203845512	1.887598137	1.167539567
A	A3	19	mild	car	gen	10	2	1.712530403	1.997520514	0.857328068
A	A3	20	mild	car	gen	10	2	2.275618786	2.077868972	1.09516953
A	A3	21	mild	car	gen	10	2	1.879304869	1.951904415	0.962805788
A	A3	22	mild	car	gen	10	2	2.420376877	1.988011676	1.217486248
A	A3	23	mild	car	gen	10	2	2.139088285	2.001107368	1.068952281
A	A3	24	mild	car	gen	10	2	2.161599036	1.785051923	1.210944627
A	A8	1	constrained+mild	gen	car	4	4	0.176725013	0.565055625	0.312756842
A	A8	2	constrained+mild	gen	car	4	4	0.17925412	0.409748982	0.437473009
A	A8	3	constrained+mild	gen	car	4	4	0.905056175	0.830292983	1.09004435
A	A8	4	constrained+mild	gen	car	4	4	0.943173274	1.267162622	0.744319046
A	A8	5	constrained+mild	gen	car	4	4	0.90849916	1.933221041	0.469940654
A	A8	6	constrained+mild	gen	car	4	4	0.701982459	1.807843406	0.388298266
A	A8	7	constrained+mild	gen	car	4	4	0.43020636	1.890823726	0.22752325
A	A8	8	constrained+mild	gen	car	4	4	0.471219659	1.776460185	0.265257653
A	A8	9	constrained+mild	gen	car	4	4	1.17320248	1.893845973	0.619481466
A	A8	10	constrained+mild	gen	car	4	4	0.745419633	1.699704727	0.43855831
A	A8	11	constrained+mild	gen	car	4	4	0.758433233	1.960914213	0.386775325
A	A8	12	constrained+mild	gen	car	4	4	0.605006075	2.208511053	0.273942969
A	A8	13	constrained+mild	gen	car	4	4	0.732158754	2.208889506	0.331460108
A	A8	14	constrained+mild	gen	car	4	4	0.815920151	1.868432915	0.436686886
A	A8	15	constrained+mild	gen	car	4	4	1.125547417	1.889979011	0.595534347
A	A8	16	constrained+mild	gen	car	4	4	0.635669136	1.884962079	0.33723179
A	A8	17	constrained+mild	gen	car	4	4	1.030298338	1.959970551	0.525670316
A	A8	18	constrained+mild	gen	car	4	4	1.065185349	1.809438062	0.588682957
A	A8	19	constrained+mild	gen	car	4	4	1.357184203	2.031729677	0.667994477
A	A8	20	constrained+mild	gen	car	4	4	1.195932311	2.097678364	0.57012187
A	A8	21	constrained+mild	gen	car	4	4	1.220788415	2.318332857	0.526580302
A	A8	22	constrained+mild	gen	car	4	4	1.319995189	1.996514364	0.661149858
A	A8	23	constrained+mild	gen	car	4	4	1.274196034	2.39579132	0.531847671
A	A8	24	constrained+mild	gen	car	4	4	1.070072111	1.979628844	0.540541786
A	A9	1	mild	gen	car	4	2	0.219278581	0.772844467	0.28372925
A	A9	2	mild	gen	car	4	2	0.869226151	0.8506668	1.021817415
A	A9	3	mild	gen	car	4	2	0.988331094	1.17487398	0.841223069
A	A9	4	mild	gen	car	4	2	0.885133474	1.276314205	0.6935075
A	A9	5	mild	gen	car	4	2	0.886482032	1.459112412	0.607548825
A	A9	6	mild	gen	car	4	2	1.185501756	1.586669864	0.747163467
A	A9	7	mild	gen	car	4	2	1.407255284	1.826020696	0.770667763
A	A9	8	mild	gen	car	4	2	1.315539862	1.724794296	0.762722758
A	A9	9	mild	gen	car	4	2	0.637498626	1.836924851	0.347046655
A	A9	10	mild	gen	car	4	2	1.023168468	1.652425112	0.619192035
A	A9	11	mild	gen	car	4	2	1.563315008	1.952157457	0.800813993
A	A9	12	mild	gen	car	4	2	1.740915164	2.226043463	0.782067014
A	A9	13	mild	gen	car	4	2	1.616588816	1.882246484	0.858861382
A	A9	14	mild	gen	car	4	2	1.174871972	2.240148175	0.524461723
A	A9	15	mild	gen	car	4	2	1.556085116	1.900582222	0.818741277
A	A9	16	mild	gen	car	4	2	1.136731262	1.867400421	0.608723897
A	A9	17	mild	gen	car	4	2	0.583842844	1.957311285	0.298288192
A	A9	18	mild	gen	car	4	2	1.36168252	1.856985713	0.733275712
A	A9	19	mild	gen	car	4	2	1.10643222	2.066348943	0.535452748
A	A9	20	mild	gen	car	4	2	0.448291312	2.303689566	0.194597101
A	A9	21	mild	gen	car	4	2	1.442933246	2.020926532	0.713995894
A	A9	22	mild	gen	car	4	2	2.098582691	2.219490442	0.945524546
A	A9	23	mild	gen	car	4	2	1.762445505	2.000423043	0.881036394
A	A9	24	mild	gen	car	4	2	1.511264783	1.933680663	0.781548273
A	B2	1	constrained+strong	car	gen	10	2	0.027095348	1.668052267	0.016243705
A	B2	2	constrained+strong	car	gen	10	2	0.682976957	2.014156546	0.339088319
A	B2	3	constrained+strong	car	gen	10	2	1.287398713	1.924030454	0.669115559
A	B2	4	constrained+strong	car	gen	10	2	1.656298404	1.913804978	0.86544785
A	B2	5	constrained+strong	car	gen	10	2	1.379051976	1.897683756	0.726702736
A	B2	6	constrained+strong	car	gen	10	2	1.019057779	1.78224265	0.571783971
A	B2	7	constrained+strong	car	gen	10	2	0.74096841	1.954519219	0.379105206
A	B2	8	constrained+strong	car	gen	10	2	1.048965746	1.846450979	0.568098345
A	B2	9	constrained+strong	car	gen	10	2	0.956595775	1.830482848	0.522592045
A	B2	10	constrained+strong	car	gen	10	2	1.000477613	1.515446258	0.660186798
A	B2	11	constrained+strong	car	gen	10	2	1.079451848	1.944123552	0.555238296
A	B2	12	constrained+strong	car	gen	10	2	1.00365289	2.048123327	0.490035379
A	B2	13	constrained+strong	car	gen	10	2	1.201921176	2.50097608	0.480580836
A	B2	14	constrained+strong	car	gen	10	2	1.05914042	1.886358474	0.561473566
A	B2	15	constrained+strong	car	gen	10	2	1.190605121	1.839149687	0.647367166
A	B2	16	constrained+strong	car	gen	10	2	1.128437922	2.02779205	0.556486018
A	B2	17	constrained+strong	car	gen	10	2	1.155346706	1.956547237	0.590502843
A	B2	18	constrained+strong	car	gen	10	2	1.474063721	1.887598137	0.780920309
A	B2	19	constrained+strong	car	gen	10	2	1.176143353	1.997520514	0.588801639
A	B2	20	constrained+strong	car	gen	10	2	1.156714448	2.077868972	0.556683055
A	B2	21	constrained+strong	car	gen	10	2	1.22219669	1.951904415	0.626156015
A	B2	22	constrained+strong	car	gen	10	2	1.175993932	1.988011676	0.591542769
A	B2	23	constrained+strong	car	gen	10	2	1.140488997	2.001107368	0.569928938
A	B2	24	constrained+strong	car	gen	10	2	1.103046874	1.785051923	0.617935456
A	B3	1	constrained+strong	car	gen	10	4	0.166118123	1.599756491	0.103839631
A	B3	2	constrained+strong	car	gen	10	4	0.206164428	2.160377123	0.095429833
A	B3	3	constrained+strong	car	gen	10	4	1.713598118	2.253023932	0.760576971
A	B3	4	constrained+strong	car	gen	10	4	1.372478723	1.908084927	0.719296454
A	B3	5	constrained+strong	car	gen	10	4	1.205865245	2.264265301	0.532563585
A	B3	6	constrained+strong	car	gen	10	4	1.560377783	1.826622008	0.854242299
A	B3	7	constrained+strong	car	gen	10	4	1.333761595	1.946700891	0.685139459
A	B3	8	constrained+strong	car	gen	10	4	1.380750223	1.851107128	0.745905087
A	B3	9	constrained+strong	car	gen	10	4	1.226804077	1.761491209	0.696457678
A	B3	10	constrained+strong	car	gen	10	4	1.350911147	1.558572237	0.866761973
A	B3	11	constrained+strong	car	gen	10	4	1.314929564	2.404976484	0.546753606
A	B3	12	constrained+strong	car	gen	10	4	1.715273518	1.910490131	0.89781857
A	B3	13	constrained+strong	car	gen	10	4	1.260542992	1.92539447	0.654693369
A	B3	14	constrained+strong	car	gen	10	4	1.134689348	2.421514703	0.468586603
A	B3	15	constrained+strong	car	gen	10	4	1.132080501	1.846546394	0.613079912
A	B3	16	constrained+strong	car	gen	10	4	1.144821553	1.864958311	0.613859059
A	B3	17	constrained+strong	car	gen	10	4	1.18712492	1.72661831	0.68754334
A	B3	18	constrained+strong	car	gen	10	4	1.119847691	1.848870118	0.605693002
A	B3	19	constrained+strong	car	gen	10	4	1.25900994	1.965672537	0.640498311
A	B3	20	constrained+strong	car	gen	10	4	1.148306241	2.510384495	0.457422456
A	B3	21	constrained+strong	car	gen	10	4	1.244172397	1.943690845	0.640108174
A	B3	22	constrained+strong	car	gen	10	4	1.285114852	1.846527805	0.695962904
A	B3	23	constrained+strong	car	gen	10	4	1.075288345	1.866170295	0.576200547
A	B3	24	constrained+strong	car	gen	10	4	1.121331351	2.382012225	0.470749621
A	B8	1	constrained+strong	gen	car	4	2	0.306799316	0.772844467	0.396974203
A	B8	2	constrained+strong	gen	car	4	2	0.57283122	0.8506668	0.673390827
A	B8	3	constrained+strong	gen	car	4	2	0.276276695	1.17487398	0.235154323
A	B8	4	constrained+strong	gen	car	4	2	0.100639964	1.276314205	0.078852028
A	B8	5	constrained+strong	gen	car	4	2	0.100902088	1.459112412	0.06915306
A	B8	6	constrained+strong	gen	car	4	2	0.028864561	1.586669864	0.018191914
A	B8	7	constrained+strong	gen	car	4	2	0.100359266	1.826020696	0.05496064
A	B8	8	constrained+strong	gen	car	4	2	0.082707048	1.724794296	0.047951833
A	B8	9	constrained+strong	gen	car	4	2	0.097184318	1.836924851	0.052905985
A	B8	10	constrained+strong	gen	car	4	2	0.300692379	1.652425112	0.181970352
A	B8	11	constrained+strong	gen	car	4	2	0.073908458	1.952157457	0.037859886
A	B8	12	constrained+strong	gen	car	4	2	0.075682426	2.226043463	0.033998629
A	B8	13	constrained+strong	gen	car	4	2	0.112217455	1.882246484	0.059618895
A	B8	14	constrained+strong	gen	car	4	2	0.048567229	2.240148175	0.021680364
A	B8	15	constrained+strong	gen	car	4	2	0.098559674	1.900582222	0.051857622
A	B8	16	constrained+strong	gen	car	4	2	0.095900629	1.867400421	0.05135515
A	B8	17	constrained+strong	gen	car	4	2	0.075901729	1.957311285	0.038778568
A	B8	18	constrained+strong	gen	car	4	2	0.093601448	1.856985713	0.050405045
A	B8	19	constrained+strong	gen	car	4	2	0.077517595	2.066348943	0.037514281
A	B8	20	constrained+strong	gen	car	4	2	0.092033308	2.303689566	0.039950395
A	B8	21	constrained+strong	gen	car	4	2	0.11627607	2.020926532	0.057536021
A	B8	22	constrained+strong	gen	car	4	2	0.09927339	2.219490442	0.04472801
A	B8	23	constrained+strong	gen	car	4	2	0.089722376	2.000423043	0.044851701
A	B8	24	constrained+strong	gen	car	4	2	0.119420975	1.933680663	0.061758375
A	B9	1	constrained+strong	gen	car	4	4	0.129493122	0.565055625	0.229168804
A	B9	2	constrained+strong	gen	car	4	4	0.134050315	0.409748982	0.327152283
A	B9	3	constrained+strong	gen	car	4	4	0.264970151	0.830292983	0.319128495
A	B9	4	constrained+strong	gen	car	4	4	0.053276918	1.267162622	0.042044262
A	B9	5	constrained+strong	gen	car	4	4	0.045779173	1.933221041	0.023680258
A	B9	6	constrained+strong	gen	car	4	4	0.029643091	1.807843406	0.016396935
A	B9	7	constrained+strong	gen	car	4	4	0.046665622	1.890823726	0.024680049
A	B9	8	constrained+strong	gen	car	4	4	0.062983103	1.776460185	0.035454272
A	B9	9	constrained+strong	gen	car	4	4	0.038708915	1.893845973	0.020439315
A	B9	10	constrained+strong	gen	car	4	4	0.34663659	1.699704727	0.203939298
A	B9	11	constrained+strong	gen	car	4	4	0.070281158	1.960914213	0.035841016
A	B9	12	constrained+strong	gen	car	4	4	0.080633754	2.208511053	0.03651046
A	B9	13	constrained+strong	gen	car	4	4	0.046510299	2.208889506	0.021055964
A	B9	14	constrained+strong	gen	car	4	4	0.032432668	1.868432915	0.017358219
A	B9	15	constrained+strong	gen	car	4	4	0.0599149	1.889979011	0.031701358
A	B9	16	constrained+strong	gen	car	4	4	0.068165581	1.884962079	0.036162839
A	B9	17	constrained+strong	gen	car	4	4	0.032374195	1.959970551	0.016517695
A	B9	18	constrained+strong	gen	car	4	4	0.066374176	1.809438062	0.036682204
A	B9	19	constrained+strong	gen	car	4	4	0.065372903	2.031729677	0.032175985
A	B9	20	constrained+strong	gen	car	4	4	0.052416878	2.097678364	0.024988043
A	B9	21	constrained+strong	gen	car	4	4	0.018061272	2.318332857	0.00779063
A	B9	22	constrained+strong	gen	car	4	4	0.021149726	1.996514364	0.010593325
A	B9	23	constrained+strong	gen	car	4	4	0.045532763	2.39579132	0.019005313
A	B9	24	constrained+strong	gen	car	4	4	0.063316325	1.979628844	0.031983937
A	C1	1	strong	car	gen	10	2	0.072709584	1.668052267	0.043589512
A	C1	2	strong	car	gen	10	2	1.158054962	2.014156546	0.574957773
A	C1	3	strong	car	gen	10	2	1.291762251	1.924030454	0.671383474
A	C1	4	strong	car	gen	10	2	1.612346816	1.913804978	0.842482298
A	C1	5	strong	car	gen	10	2	1.584118053	1.897683756	0.834763984
A	C1	6	strong	car	gen	10	2	1.254264917	1.78224265	0.703756538
A	C1	7	strong	car	gen	10	2	1.247563463	1.954519219	0.638296852
A	C1	8	strong	car	gen	10	2	1.321620156	1.846450979	0.715762384
A	C1	9	strong	car	gen	10	2	1.245933982	1.830482848	0.680658649
A	C1	10	strong	car	gen	10	2	1.067142412	1.515446258	0.704177008
A	C1	11	strong	car	gen	10	2	1.501655078	1.944123552	0.772407225
A	C1	12	strong	car	gen	10	2	2.136176043	2.048123327	1.042991901
A	C1	13	strong	car	gen	10	2	1.704778425	2.50097608	0.681645234
A	C1	14	strong	car	gen	10	2	1.662179848	1.886358474	0.881157993
A	C1	15	strong	car	gen	10	2	1.583001842	1.839149687	0.860724852
A	C1	16	strong	car	gen	10	2	2.17708363	2.02779205	1.073622727
A	C1	17	strong	car	gen	10	2	1.626361266	1.956547237	0.831240481
A	C1	18	strong	car	gen	10	2	1.634153138	1.887598137	0.865731485
A	C1	19	strong	car	gen	10	2	1.608395898	1.997520514	0.805196185
A	C1	20	strong	car	gen	10	2	1.797930798	2.077868972	0.865276311
A	C1	21	strong	car	gen	10	2	1.674735986	1.951904415	0.858001023
A	C1	22	strong	car	gen	10	2	2.181085869	1.988011676	1.097119245
A	C1	23	strong	car	gen	10	2	1.685703565	2.001107368	0.842385368
A	C1	24	strong	car	gen	10	2	1.575836267	1.785051923	0.882795759
A	C2	1	constrained+mild	car	gen	10	3	0.177573468	1.742526201	0.101905766
A	C2	2	constrained+mild	car	gen	10	3	0.708644591	2.133651307	0.332127648
A	C2	3	constrained+mild	car	gen	10	3	0.838206476	1.986616579	0.421926649
A	C2	4	constrained+mild	car	gen	10	3	1.189084846	1.835411335	0.647857417
A	C2	5	constrained+mild	car	gen	10	3	1.172548701	1.970364051	0.595092415
A	C2	6	constrained+mild	car	gen	10	3	1.166748226	1.909922913	0.610887601
A	C2	7	constrained+mild	car	gen	10	3	1.15674568	1.920254369	0.602391901
A	C2	8	constrained+mild	car	gen	10	3	1.152724195	1.885663298	0.611309663
A	C2	9	constrained+mild	car	gen	10	3	1.090821814	2.000239942	0.545345481
A	C2	10	constrained+mild	car	gen	10	3	0.875395241	2.040583023	0.42899271
A	C2	11	constrained+mild	car	gen	10	3	1.135771604	1.911369889	0.594218634
A	C2	12	constrained+mild	car	gen	10	3	1.049962585	1.838653676	0.571049676
A	C2	13	constrained+mild	car	gen	10	3	1.149775642	2.043385571	0.562681688
A	C2	14	constrained+mild	car	gen	10	3	1.06951722	1.949902317	0.548497846
A	C2	15	constrained+mild	car	gen	10	3	1.136196173	2.012925306	0.56445024
A	C2	16	constrained+mild	car	gen	10	3	1.268898056	1.984430746	0.639426727
A	C2	17	constrained+mild	car	gen	10	3	1.213985569	2.048747855	0.592550013
A	C2	18	constrained+mild	car	gen	10	3	1.395093256	1.976896622	0.705698639
A	C2	19	constrained+mild	car	gen	10	3	1.452531881	2.115146984	0.686728578
A	C2	20	constrained+mild	car	gen	10	3	1.156877417	1.956372444	0.591338025
A	C2	21	constrained+mild	car	gen	10	3	1.263590984	2.00827437	0.629192406
A	C2	22	constrained+mild	car	gen	10	3	1.245964505	2.005125999	0.621389631
A	C2	23	constrained+mild	car	gen	10	3	1.258048827	2.046896614	0.614612784
A	C2	24	constrained+mild	car	gen	10	3	1.542957166	1.865181339	0.827242442
A	C7	1	strong	gen	car	4	2	0.317908119	0.772844467	0.41134812
A	C7	2	strong	gen	car	4	2	0.765513031	0.8506668	0.899897622
A	C7	3	strong	gen	car	4	2	0.906444889	1.17487398	0.771525206
A	C7	4	strong	gen	car	4	2	0.437974056	1.276314205	0.343155356
A	C7	5	strong	gen	car	4	2	0.294065566	1.459112412	0.201537293
A	C7	6	strong	gen	car	4	2	0.171073593	1.586669864	0.107819274
A	C7	7	strong	gen	car	4	2	0.813123141	1.826020696	0.445297878
A	C7	8	strong	gen	car	4	2	1.19715863	1.724794296	0.694087772
A	C7	9	strong	gen	car	4	2	0.126559261	1.836924851	0.068897353
A	C7	10	strong	gen	car	4	2	0.80247354	1.652425112	0.485633832
A	C7	11	strong	gen	car	4	2	1.738371731	1.952157457	0.890487458
A	C7	12	strong	gen	car	4	2	1.647403552	2.226043463	0.740059024
A	C7	13	strong	gen	car	4	2	1.597244391	1.882246484	0.848584075
A	C7	14	strong	gen	car	4	2	1.502496875	2.240148175	0.670713166
A	C7	15	strong	gen	car	4	2	1.469564322	1.900582222	0.773217967
A	C7	16	strong	gen	car	4	2	1.396017693	1.867400421	0.747572763
A	C7	17	strong	gen	car	4	2	1.145539409	1.957311285	0.58526174
A	C7	18	strong	gen	car	4	2	1.296265784	1.856985713	0.698048334
A	C7	19	strong	gen	car	4	2	1.273472131	2.066348943	0.616290939
A	C7	20	strong	gen	car	4	2	1.279426638	2.303689566	0.555381531
A	C7	21	strong	gen	car	4	2	1.066069138	2.020926532	0.527515039
A	C7	22	strong	gen	car	4	2	1.081120818	2.219490442	0.487103165
A	C7	23	strong	gen	car	4	2	0.405986724	2.000423043	0.202950434
A	C7	24	strong	gen	car	4	2	1.209220256	1.933680663	0.625346408
A	C8	1	constrained+mild	gen	car	4	3	0.16496863	0.561219547	0.293946693
A	C8	2	constrained+mild	gen	car	4	3	0.471743323	0.70263764	0.6713892
A	C8	3	constrained+mild	gen	car	4	3	0.91325869	1.277787099	0.714718978
A	C8	4	constrained+mild	gen	car	4	3	0.892609029	1.650881696	0.540686247
A	C8	5	constrained+mild	gen	car	4	3	0.877061633	1.910299263	0.459122636
A	C8	6	constrained+mild	gen	car	4	3	0.88475889	1.948541861	0.454062039
A	C8	7	constrained+mild	gen	car	4	3	0.62121125	2.02764967	0.306370109
A	C8	8	constrained+mild	gen	car	4	3	0.479381318	1.998320603	0.239892096
A	C8	9	constrained+mild	gen	car	4	3	0.627048754	1.977512889	0.317089591
A	C8	10	constrained+mild	gen	car	4	3	0.830268742	1.681858777	0.493661391
A	C8	11	constrained+mild	gen	car	4	3	0.706924617	2.036062429	0.347201838
A	C8	12	constrained+mild	gen	car	4	3	0.674258757	1.920073297	0.35116303
A	C8	13	constrained+mild	gen	car	4	3	0.284252998	2.043675053	0.139089136
A	C8	14	constrained+mild	gen	car	4	3	0.896296775	1.894031463	0.473221693
A	C8	15	constrained+mild	gen	car	4	3	1.431415283	2.110673812	0.678179298
A	C8	16	constrained+mild	gen	car	4	3	1.282804349	2.029288759	0.632144806
A	C8	17	constrained+mild	gen	car	4	3	1.321090809	1.960922543	0.673708818
A	C8	18	constrained+mild	gen	car	4	3	1.171805773	2.524988576	0.464083594
A	C8	19	constrained+mild	gen	car	4	3	1.461587749	2.156586338	0.677732082
A	C8	20	constrained+mild	gen	car	4	3	1.341447231	1.871443493	0.716798149
A	C8	21	constrained+mild	gen	car	4	3	1.381524149	2.544546977	0.542935211
A	C8	22	constrained+mild	gen	car	4	3	1.451520015	2.087528027	0.695329593
A	C8	23	constrained+mild	gen	car	4	3	1.341554317	2.055586365	0.652638264
A	C8	24	constrained+mild	gen	car	4	3	1.090202615	1.986287115	0.548864566
A	D2	1	constrained+strong	car	gen	10	1	0.076315856	1.790945586	0.042612046
A	D2	2	constrained+strong	car	gen	10	1	0.52274851	2.24970632	0.232363
A	D2	3	constrained+strong	car	gen	10	1	1.137115727	1.875384774	0.606337293
A	D2	4	constrained+strong	car	gen	10	1	1.696840141	1.956137001	0.867444428
A	D2	5	constrained+strong	car	gen	10	1	1.390884284	1.903009078	0.730886836
A	D2	6	constrained+strong	car	gen	10	1	1.37064046	1.770217465	0.774278013
A	D2	7	constrained+strong	car	gen	10	1	1.300382308	2.189364713	0.593954173
A	D2	8	constrained+strong	car	gen	10	1	1.202537503	1.941087356	0.619517457
A	D2	9	constrained+strong	car	gen	10	1	1.244680267	1.853370136	0.671576736
A	D2	10	constrained+strong	car	gen	10	1	0.971291341	2.071242118	0.468941478
A	D2	11	constrained+strong	car	gen	10	1	1.137136743	2.034243697	0.558997305
A	D2	12	constrained+strong	car	gen	10	1	1.23048668	2.600328135	0.473204386
A	D2	13	constrained+strong	car	gen	10	1	1.291040902	2.006499534	0.643429455
A	D2	14	constrained+strong	car	gen	10	1	1.235554132	1.95095262	0.633308118
A	D2	15	constrained+strong	car	gen	10	1	1.357551014	1.897859027	0.715306561
A	D2	16	constrained+strong	car	gen	10	1	1.464882092	2.256739034	0.649114528
A	D2	17	constrained+strong	car	gen	10	1	1.220815092	2.421697171	0.504115505
A	D2	18	constrained+strong	car	gen	10	1	1.266857754	1.929733303	0.656493699
A	D2	19	constrained+strong	car	gen	10	1	1.36660325	1.900958891	0.718902053
A	D2	20	constrained+strong	car	gen	10	1	1.041191529	1.933733252	0.538435965
A	D2	21	constrained+strong	car	gen	10	1	1.287398891	1.971472845	0.653013758
A	D2	22	constrained+strong	car	gen	10	1	1.522506698	1.988413722	0.765689092
A	D2	23	constrained+strong	car	gen	10	1	1.332472867	2.417006814	0.551290489
A	D2	24	constrained+strong	car	gen	10	1	1.059256609	1.950537293	0.543058886
A	D3	1	mild	car	gen	10	3	0.135159244	1.742526201	0.077565114
A	D3	2	mild	car	gen	10	3	0.574660448	2.133651307	0.269331941
A	D3	3	mild	car	gen	10	3	1.670909964	1.986616579	0.841083268
A	D3	4	mild	car	gen	10	3	2.111801229	1.835411335	1.15058744
A	D3	5	mild	car	gen	10	3	1.800550447	1.970364051	0.913816128
A	D3	6	mild	car	gen	10	3	1.571213919	1.909922913	0.822658291
A	D3	7	mild	car	gen	10	3	1.599306515	1.920254369	0.832861802
A	D3	8	mild	car	gen	10	3	1.801241338	1.885663298	0.955229568
A	D3	9	mild	car	gen	10	3	1.614589794	2.000239942	0.807198057
A	D3	10	mild	car	gen	10	3	1.279438584	2.040583023	0.626996583
A	D3	11	mild	car	gen	10	3	1.857866222	1.911369889	0.972007686
A	D3	12	mild	car	gen	10	3	1.584932997	1.838653676	0.862007358
A	D3	13	mild	car	gen	10	3	2.149923196	2.043385571	1.052137798
A	D3	14	mild	car	gen	10	3	1.884205476	1.949902317	0.966307624
A	D3	15	mild	car	gen	10	3	1.783055156	2.012925306	0.885802941
A	D3	16	mild	car	gen	10	3	1.82781204	1.984430746	0.921076255
A	D3	17	mild	car	gen	10	3	1.912950729	2.048747855	0.933717014
A	D3	18	mild	car	gen	10	3	1.703542205	1.976896622	0.861725488
A	D3	19	mild	car	gen	10	3	1.82796862	2.115146984	0.864227703
A	D3	20	mild	car	gen	10	3	2.207894129	1.956372444	1.128565338
A	D3	21	mild	car	gen	10	3	1.979596594	2.00827437	0.98572019
A	D3	22	mild	car	gen	10	3	1.853650863	2.005125999	0.924456051
A	D3	23	mild	car	gen	10	3	1.891055088	2.046896614	0.923864486
A	D3	24	mild	car	gen	10	3	1.749423185	1.865181339	0.93793732
A	D8	1	constrained+strong	gen	car	4	1	0.381981885	0.805528713	0.47420021
A	D8	2	constrained+strong	gen	car	4	1	0.532092866	0.693314093	0.767462931
A	D8	3	constrained+strong	gen	car	4	1	0.225885504	0.938674724	0.240643002
A	D8	4	constrained+strong	gen	car	4	1	0.021607105	1.150394715	0.01878234
A	D8	5	constrained+strong	gen	car	4	1	0.021023537	1.829386385	0.011492125
A	D8	6	constrained+strong	gen	car	4	1	0.058661554	1.612419341	0.036381078
A	D8	7	constrained+strong	gen	car	4	1	0.00885704	1.831897141	0.0048349
A	D8	8	constrained+strong	gen	car	4	1	0.074917841	1.88031118	0.03984332
A	D8	9	constrained+strong	gen	car	4	1	0.43526785	1.929951818	0.225533014
A	D8	10	constrained+strong	gen	car	4	1	0.478655305	1.553982467	0.308018472
A	D8	11	constrained+strong	gen	car	4	1	0.884983473	1.939278958	0.456346659
A	D8	12	constrained+strong	gen	car	4	1	0.7248456	1.871461246	0.387315314
A	D8	13	constrained+strong	gen	car	4	1	0.985205594	1.78985951	0.550437388
A	D8	14	constrained+strong	gen	car	4	1	0.283424179	1.925039638	0.147230308
A	D8	15	constrained+strong	gen	car	4	1	0.778494018	1.996640762	0.389901896
A	D8	16	constrained+strong	gen	car	4	1	0.702215171	2.32856269	0.301565929
A	D8	17	constrained+strong	gen	car	4	1	0.250916998	1.872177045	0.134024182
A	D8	18	constrained+strong	gen	car	4	1	0.880700159	2.226538762	0.395546745
A	D8	19	constrained+strong	gen	car	4	1	0.808190839	1.984505624	0.407250465
A	D8	20	constrained+strong	gen	car	4	1	0.651822908	1.966517061	0.331460592
A	D8	21	constrained+strong	gen	car	4	1	0.667773747	2.009616884	0.332289081
A	D8	22	constrained+strong	gen	car	4	1	0.760223381	1.960565859	0.387757125
A	D8	23	constrained+strong	gen	car	4	1	0.605465748	2.423326147	0.249849055
A	D8	24	constrained+strong	gen	car	4	1	0.59253418	1.679805818	0.352739688
A	D9	1	mild	gen	car	4	3	0.205520627	0.561219547	0.366203615
A	D9	2	mild	gen	car	4	3	0.796614716	0.70263764	1.133748991
A	D9	3	mild	gen	car	4	3	1.224556455	1.277787099	0.958341538
A	D9	4	mild	gen	car	4	3	1.178620608	1.650881696	0.713934021
A	D9	5	mild	gen	car	4	3	1.240019882	1.910299263	0.649123363
A	D9	6	mild	gen	car	4	3	1.108677382	1.948541861	0.568977965
A	D9	7	mild	gen	car	4	3	0.959132703	2.02764967	0.473026834
A	D9	8	mild	gen	car	4	3	0.795572202	1.998320603	0.398120402
A	D9	9	mild	gen	car	4	3	1.319890843	1.977512889	0.667449932
A	D9	10	mild	gen	car	4	3	1.596583575	1.681858777	0.94929705
A	D9	11	mild	gen	car	4	3	1.890773533	2.036062429	0.92864222
A	D9	12	mild	gen	car	4	3	1.800759311	1.920073297	0.937859671
A	D9	13	mild	gen	car	4	3	1.347179141	2.043675053	0.659194395
A	D9	14	mild	gen	car	4	3	1.253934244	1.894031463	0.662045097
A	D9	15	mild	gen	car	4	3	1.459969764	2.110673812	0.691707906
A	D9	16	mild	gen	car	4	3	1.047702597	2.029288759	0.516290544
A	D9	17	mild	gen	car	4	3	0.794977325	1.960922543	0.405409856
A	D9	18	mild	gen	car	4	3	1.402950325	2.524988576	0.555626405
A	D9	19	mild	gen	car	4	3	1.124391746	2.156586338	0.521375716
A	D9	20	mild	gen	car	4	3	1.034799286	1.871443493	0.552941775
A	D9	21	mild	gen	car	4	3	1.751510393	2.544546977	0.688338792
A	D9	22	mild	gen	car	4	3	1.988126247	2.087528027	0.95238302
A	D9	23	mild	gen	car	4	3	1.814849616	2.055586365	0.88288658
A	D9	24	mild	gen	car	4	3	1.794012035	1.986287115	0.903198748
A	E1	1	strong	car	gen	10	1	0.237523025	1.790945586	0.132624367
A	E1	2	strong	car	gen	10	1	1.116994726	2.24970632	0.496506907
A	E1	3	strong	car	gen	10	1	1.518419065	1.875384774	0.809657349
A	E1	4	strong	car	gen	10	1	1.773313384	1.956137001	0.906538439
A	E1	5	strong	car	gen	10	1	1.896189215	1.903009078	0.996416274
A	E1	6	strong	car	gen	10	1	1.695344495	1.770217465	0.957704084
A	E1	7	strong	car	gen	10	1	1.800709009	2.189364713	0.822480146
A	E1	8	strong	car	gen	10	1	1.833708003	1.941087356	0.944680824
A	E1	9	strong	car	gen	10	1	1.987332154	1.853370136	1.072280229
A	E1	10	strong	car	gen	10	1	1.520818658	2.071242118	0.734254409
A	E1	11	strong	car	gen	10	1	1.877656293	2.034243697	0.923024265
A	E1	12	strong	car	gen	10	1	1.846940173	2.600328135	0.710271965
A	E1	13	strong	car	gen	10	1	1.860713035	2.006499534	0.927342869
A	E1	14	strong	car	gen	10	1	1.794270159	1.95095262	0.919689254
A	E1	15	strong	car	gen	10	1	1.815690101	1.897859027	0.95670441
A	E1	16	strong	car	gen	10	1	2.266559548	2.256739034	1.004351639
A	E1	17	strong	car	gen	10	1	1.702735522	2.421697171	0.703116617
A	E1	18	strong	car	gen	10	1	1.476726884	1.929733303	0.765249209
A	E1	19	strong	car	gen	10	1	1.416376624	1.900958891	0.745085352
A	E1	20	strong	car	gen	10	1	1.745652566	1.933733252	0.902737006
A	E1	21	strong	car	gen	10	1	1.831634155	1.971472845	0.929068924
A	E1	22	strong	car	gen	10	1	1.646528854	1.988413722	0.828061502
A	E1	23	strong	car	gen	10	1	1.638522468	2.417006814	0.677913881
A	E1	24	strong	car	gen	10	1	1.739749049	1.950537293	0.891933241
A	E3	1	constrained+mild	car	gen	10	1	0.148253716	1.790945586	0.082779576
A	E3	2	constrained+mild	car	gen	10	1	0.542429371	2.24970632	0.241111192
A	E3	3	constrained+mild	car	gen	10	1	1.402921035	1.875384774	0.748071038
A	E3	4	constrained+mild	car	gen	10	1	1.417797485	1.956137001	0.724794574
A	E3	5	constrained+mild	car	gen	10	1	1.477008874	1.903009078	0.776143893
A	E3	6	constrained+mild	car	gen	10	1	1.329508416	1.770217465	0.751042424
A	E3	7	constrained+mild	car	gen	10	1	1.303333847	2.189364713	0.595302299
A	E3	8	constrained+mild	car	gen	10	1	1.360611125	1.941087356	0.700953062
A	E3	9	constrained+mild	car	gen	10	1	1.725739169	1.853370136	0.931135738
A	E3	10	constrained+mild	car	gen	10	1	1.231927475	2.071242118	0.594777146
A	E3	11	constrained+mild	car	gen	10	1	1.462263664	2.034243697	0.718824233
A	E3	12	constrained+mild	car	gen	10	1	1.432765516	2.600328135	0.550994121
A	E3	13	constrained+mild	car	gen	10	1	1.411343272	2.006499534	0.703385796
A	E3	14	constrained+mild	car	gen	10	1	1.802552962	1.95095262	0.923934771
A	E3	15	constrained+mild	car	gen	10	1	1.493264838	1.897859027	0.786815467
A	E3	16	constrained+mild	car	gen	10	1	1.332928507	2.256739034	0.590643617
A	E3	17	constrained+mild	car	gen	10	1	1.420459031	2.421697171	0.586555184
A	E3	18	constrained+mild	car	gen	10	1	1.303617778	1.929733303	0.675542976
A	E3	19	constrained+mild	car	gen	10	1	1.849925718	1.900958891	0.973153984
A	E3	20	constrained+mild	car	gen	10	1	1.60392975	1.933733252	0.829447261
A	E3	21	constrained+mild	car	gen	10	1	1.548504802	1.971472845	0.785455811
A	E3	22	constrained+mild	car	gen	10	1	1.32205342	1.988413722	0.664878443
A	E3	23	constrained+mild	car	gen	10	1	1.283145957	2.417006814	0.530882226
A	E3	24	constrained+mild	car	gen	10	1	1.292231127	1.950537293	0.662500087
A	E7	1	strong	gen	car	4	1	0.393068867	0.805528713	0.487963819
A	E7	2	strong	gen	car	4	1	0.805283018	0.693314093	1.161498124
A	E7	3	strong	gen	car	4	1	0.899410349	0.938674724	0.958170414
A	E7	4	strong	gen	car	4	1	0.691529091	1.150394715	0.60112332
A	E7	5	strong	gen	car	4	1	0.274284769	1.829386385	0.149932661
A	E7	6	strong	gen	car	4	1	0.145570403	1.612419341	0.090280735
A	E7	7	strong	gen	car	4	1	0.778525791	1.831897141	0.424983354
A	E7	8	strong	gen	car	4	1	1.316646758	1.88031118	0.700228117
A	E7	9	strong	gen	car	4	1	0.057904496	1.929951818	0.030003079
A	E7	10	strong	gen	car	4	1	1.088796992	1.553982467	0.70064947
A	E7	11	strong	gen	car	4	1	1.954313541	1.939278958	1.007752666
A	E7	12	strong	gen	car	4	1	1.828167396	1.871461246	0.976866285
A	E7	13	strong	gen	car	4	1	1.714910108	1.78985951	0.958125539
A	E7	14	strong	gen	car	4	1	1.686792934	1.925039638	0.876238027
A	E7	15	strong	gen	car	4	1	1.581179625	1.996640762	0.791919936
A	E7	16	strong	gen	car	4	1	1.382172174	2.32856269	0.5935731
A	E7	17	strong	gen	car	4	1	1.318622684	1.872177045	0.704325848
A	E7	18	strong	gen	car	4	1	1.369476372	2.226538762	0.61506963
A	E7	19	strong	gen	car	4	1	1.218662719	1.984505624	0.614088821
A	E7	20	strong	gen	car	4	1	0.954717593	1.966517061	0.485486555
A	E7	21	strong	gen	car	4	1	0.938852723	2.009616884	0.467179954
A	E7	22	strong	gen	car	4	1	0.809136038	1.960565859	0.41270536
A	E7	23	strong	gen	car	4	1	0.595425184	2.423326147	0.245705756
A	E7	24	strong	gen	car	4	1	1.39741291	1.679805818	0.831889552
A	E9	1	constrained+mild	gen	car	4	1	0.454140589	0.805528713	0.563779517
A	E9	2	constrained+mild	gen	car	4	1	0.854084564	0.693314093	1.231886923
A	E9	3	constrained+mild	gen	car	4	1	1.021269724	0.938674724	1.087991077
A	E9	4	constrained+mild	gen	car	4	1	0.852028981	1.150394715	0.740640556
A	E9	5	constrained+mild	gen	car	4	1	0.767812696	1.829386385	0.419710512
A	E9	6	constrained+mild	gen	car	4	1	0.673268346	1.612419341	0.417551644
A	E9	7	constrained+mild	gen	car	4	1	0.549581784	1.831897141	0.300006901
A	E9	8	constrained+mild	gen	car	4	1	0.834203783	1.88031118	0.443651983
A	E9	9	constrained+mild	gen	car	4	1	1.561976932	1.929951818	0.809334677
A	E9	10	constrained+mild	gen	car	4	1	1.076448719	1.553982467	0.692703259
A	E9	11	constrained+mild	gen	car	4	1	1.09762876	1.939278958	0.565998386
A	E9	12	constrained+mild	gen	car	4	1	0.689145826	1.871461246	0.368239432
A	E9	13	constrained+mild	gen	car	4	1	0.371441713	1.78985951	0.207525625
A	E9	14	constrained+mild	gen	car	4	1	1.505104123	1.925039638	0.781856173
A	E9	15	constrained+mild	gen	car	4	1	1.613338809	1.996640762	0.808026581
A	E9	16	constrained+mild	gen	car	4	1	1.341338284	2.32856269	0.576037008
A	E9	17	constrained+mild	gen	car	4	1	1.498563173	1.872177045	0.800438814
A	E9	18	constrained+mild	gen	car	4	1	1.232663446	2.226538762	0.55362317
A	E9	19	constrained+mild	gen	car	4	1	1.372646579	1.984505624	0.691681879
A	E9	20	constrained+mild	gen	car	4	1	1.241954424	1.966517061	0.631550292
A	E9	21	constrained+mild	gen	car	4	1	1.248523367	2.009616884	0.621274322
A	E9	22	constrained+mild	gen	car	4	1	1.190972074	1.960565859	0.607463436
A	E9	23	constrained+mild	gen	car	4	1	1.049328963	2.423326147	0.43301186
A	E9	24	constrained+mild	gen	car	4	1	1.018287573	1.679805818	0.606193622
A	F1	1	strong	car	gen	10	3	0.267536798	1.742526201	0.153533874
A	F1	2	strong	car	gen	10	3	1.046237178	2.133651307	0.49035059
A	F1	3	strong	car	gen	10	3	1.101487581	1.986616579	0.554454036
A	F1	4	strong	car	gen	10	3	1.700967466	1.835411335	0.926750006
A	F1	5	strong	car	gen	10	3	1.708274707	1.970364051	0.866984305
A	F1	6	strong	car	gen	10	3	1.546047556	1.909922913	0.809481653
A	F1	7	strong	car	gen	10	3	1.89888353	1.920254369	0.988870829
A	F1	8	strong	car	gen	10	3	1.56898094	1.885663298	0.832057845
A	F1	9	strong	car	gen	10	3	1.561635189	2.000239942	0.78072393
A	F1	10	strong	car	gen	10	3	1.69396308	2.040583023	0.830136809
A	F1	11	strong	car	gen	10	3	1.585604275	1.911369889	0.829564327
A	F1	12	strong	car	gen	10	3	1.774154821	1.838653676	0.964920607
A	F1	13	strong	car	gen	10	3	1.647475326	2.043385571	0.8062479
A	F1	14	strong	car	gen	10	3	1.602106144	1.949902317	0.821634053
A	F1	15	strong	car	gen	10	3	1.786048642	2.012925306	0.887290073
A	F1	16	strong	car	gen	10	3	1.764640152	1.984430746	0.889242497
A	F1	17	strong	car	gen	10	3	1.627371589	2.048747855	0.794324975
A	F1	18	strong	car	gen	10	3	1.49151192	1.976896622	0.754471379
A	F1	19	strong	car	gen	10	3	1.480603704	2.115146984	0.700000385
A	F1	20	strong	car	gen	10	3	1.993433111	1.956372444	1.018943564
A	F1	21	strong	car	gen	10	3	1.599915746	2.00827437	0.796661935
A	F1	22	strong	car	gen	10	3	1.641256189	2.005125999	0.818530202
A	F1	23	strong	car	gen	10	3	1.562762743	2.046896614	0.76347908
A	F1	24	strong	car	gen	10	3	1.545393102	1.865181339	0.828548447
A	F2	1	constrained+mild	car	gen	10	2	0.044012555	1.668052267	0.026385597
A	F2	2	constrained+mild	car	gen	10	2	0.46817716	2.014156546	0.232443283
A	F2	3	constrained+mild	car	gen	10	2	1.111013955	1.924030454	0.57744094
A	F2	4	constrained+mild	car	gen	10	2	1.303093823	1.913804978	0.680891647
A	F2	5	constrained+mild	car	gen	10	2	1.293323685	1.897683756	0.68152751
A	F2	6	constrained+mild	car	gen	10	2	1.003717189	1.78224265	0.563176506
A	F2	7	constrained+mild	car	gen	10	2	1.10466562	1.954519219	0.565185346
A	F2	8	constrained+mild	car	gen	10	2	1.23613136	1.846450979	0.669463405
A	F2	9	constrained+mild	car	gen	10	2	1.183348717	1.830482848	0.646468072
A	F2	10	constrained+mild	car	gen	10	2	0.910006825	1.515446258	0.600487691
A	F2	11	constrained+mild	car	gen	10	2	1.191925797	1.944123552	0.613091589
A	F2	12	constrained+mild	car	gen	10	2	1.137265385	2.048123327	0.555271926
A	F2	13	constrained+mild	car	gen	10	2	1.083979841	2.50097608	0.433422714
A	F2	14	constrained+mild	car	gen	10	2	1.053436098	1.886358474	0.55844958
A	F2	15	constrained+mild	car	gen	10	2	1.196944344	1.839149687	0.650813989
A	F2	16	constrained+mild	car	gen	10	2	1.056334436	2.02779205	0.520928384
A	F2	17	constrained+mild	car	gen	10	2	1.295802858	1.956547237	0.662290607
A	F2	18	constrained+mild	car	gen	10	2	1.480823926	1.887598137	0.784501688
A	F2	19	constrained+mild	car	gen	10	2	1.36493184	1.997520514	0.683313053
A	F2	20	constrained+mild	car	gen	10	2	1.283051112	2.077868972	0.617484129
A	F2	21	constrained+mild	car	gen	10	2	1.244904943	1.951904415	0.637789911
A	F2	22	constrained+mild	car	gen	10	2	1.206526756	1.988011676	0.606901243
A	F2	23	constrained+mild	car	gen	10	2	1.20720267	2.001107368	0.603267316
A	F2	24	constrained+mild	car	gen	10	2	1.188550424	1.785051923	0.665835211
A	F7	1	strong	gen	car	4	3	0.208481237	0.561219547	0.37147893
A	F7	2	strong	gen	car	4	3	0.705461377	0.70263764	1.004018766
A	F7	3	strong	gen	car	4	3	1.119164295	1.277787099	0.87586132
A	F7	4	strong	gen	car	4	3	0.683676915	1.650881696	0.414128351
A	F7	5	strong	gen	car	4	3	0.11668808	1.910299263	0.061083665
A	F7	6	strong	gen	car	4	3	0.170173491	1.948541861	0.087333762
A	F7	7	strong	gen	car	4	3	0.730704952	2.02764967	0.360370415
A	F7	8	strong	gen	car	4	3	1.39407718	1.998320603	0.697624384
A	F7	9	strong	gen	car	4	3	0.233457887	1.977512889	0.118056316
A	F7	10	strong	gen	car	4	3	0.473369673	1.681858777	0.281456255
A	F7	11	strong	gen	car	4	3	1.72819595	2.036062429	0.848793202
A	F7	12	strong	gen	car	4	3	1.752718739	1.920073297	0.912839495
A	F7	13	strong	gen	car	4	3	1.454187524	2.043675053	0.711555157
A	F7	14	strong	gen	car	4	3	1.592536518	1.894031463	0.840818407
A	F7	15	strong	gen	car	4	3	1.528464138	2.110673812	0.724159332
A	F7	16	strong	gen	car	4	3	0.895790224	2.029288759	0.441430634
A	F7	17	strong	gen	car	4	3	1.410364871	1.960922543	0.719235381
A	F7	18	strong	gen	car	4	3	1.382432348	2.524988576	0.547500437
A	F7	19	strong	gen	car	4	3	0.91069327	2.156586338	0.422284633
A	F7	20	strong	gen	car	4	3	0.742648147	1.871443493	0.396831724
A	F7	21	strong	gen	car	4	3	1.058377076	2.544546977	0.415939295
A	F7	22	strong	gen	car	4	3	1.549817235	2.087528027	0.74241745
A	F7	23	strong	gen	car	4	3	1.529142796	2.055586365	0.743896157
A	F7	24	strong	gen	car	4	3	1.48216682	1.986287115	0.746199685
A	F8	1	constrained+mild	gen	car	4	2	0.478293283	0.772844467	0.618873918
A	F8	2	constrained+mild	gen	car	4	2	0.744710954	0.8506668	0.875443773
A	F8	3	constrained+mild	gen	car	4	2	1.022207487	1.17487398	0.870057133
A	F8	4	constrained+mild	gen	car	4	2	0.998984208	1.276314205	0.782710248
A	F8	5	constrained+mild	gen	car	4	2	0.85464535	1.459112412	0.585729614
A	F8	6	constrained+mild	gen	car	4	2	0.681762676	1.586669864	0.429681493
A	F8	7	constrained+mild	gen	car	4	2	0.439002527	1.826020696	0.24041487
A	F8	8	constrained+mild	gen	car	4	2	0.305064725	1.724794296	0.176870207
A	F8	9	constrained+mild	gen	car	4	2	1.071611891	1.836924851	0.583372744
A	F8	10	constrained+mild	gen	car	4	2	0.732714599	1.652425112	0.443417734
A	F8	11	constrained+mild	gen	car	4	2	0.752759471	1.952157457	0.38560387
A	F8	12	constrained+mild	gen	car	4	2	0.597683269	2.226043463	0.268495777
A	F8	13	constrained+mild	gen	car	4	2	0.635131283	1.882246484	0.337432578
A	F8	14	constrained+mild	gen	car	4	2	0.802458843	2.240148175	0.358216859
A	F8	15	constrained+mild	gen	car	4	2	1.00325585	1.900582222	0.527867639
A	F8	16	constrained+mild	gen	car	4	2	0.844851512	1.867400421	0.452421185
A	F8	17	constrained+mild	gen	car	4	2	1.085388842	1.957311285	0.554530519
A	F8	18	constrained+mild	gen	car	4	2	0.888670904	1.856985713	0.478555596
A	F8	19	constrained+mild	gen	car	4	2	1.05762662	2.066348943	0.511833504
A	F8	20	constrained+mild	gen	car	4	2	1.087479498	2.303689566	0.472059914
A	F8	21	constrained+mild	gen	car	4	2	1.215997187	2.020926532	0.601702817
A	F8	22	constrained+mild	gen	car	4	2	1.397669033	2.219490442	0.629725187
A	F8	23	constrained+mild	gen	car	4	2	1.379252891	2.000423043	0.689480606
A	F8	24	constrained+mild	gen	car	4	2	1.248283485	1.933680663	0.645547897
A	G1	1	mild	car	gen	10	4	0.358826092	1.599756491	0.224300445
A	G1	2	mild	car	gen	10	4	1.50976124	2.160377123	0.698841523
A	G1	3	mild	car	gen	10	4	1.059295469	2.253023932	0.470166097
A	G1	4	mild	car	gen	10	4	1.272774228	1.908084927	0.667042756
A	G1	5	mild	car	gen	10	4	1.561294857	2.264265301	0.689537068
A	G1	6	mild	car	gen	10	4	1.393685856	1.826622008	0.762985363
A	G1	7	mild	car	gen	10	4	1.715429516	1.946700891	0.8811983
A	G1	8	mild	car	gen	10	4	1.873079537	1.851107128	1.011869875
A	G1	9	mild	car	gen	10	4	1.866643281	1.761491209	1.059694917
A	G1	10	mild	car	gen	10	4	1.556354323	1.558572237	0.998576958
A	G1	11	mild	car	gen	10	4	1.825919029	2.404976484	0.759225315
A	G1	12	mild	car	gen	10	4	2.493710679	1.910490131	1.305272735
A	G1	13	mild	car	gen	10	4	1.89194615	1.92539447	0.982627809
A	G1	14	mild	car	gen	10	4	1.89429383	2.421514703	0.782276411
A	G1	15	mild	car	gen	10	4	2.31084013	1.846546394	1.251438977
A	G1	16	mild	car	gen	10	4	1.860539309	1.864958311	0.997630509
A	G1	17	mild	car	gen	10	4	1.706788756	1.72661831	0.988515381
A	G1	18	mild	car	gen	10	4	1.731676365	1.848870118	0.936613312
A	G1	19	mild	car	gen	10	4	2.415443203	1.965672537	1.228812611
A	G1	20	mild	car	gen	10	4	1.827396733	2.510384495	0.727934998
A	G1	21	mild	car	gen	10	4	1.766386097	1.943690845	0.908779347
A	G1	22	mild	car	gen	10	4	1.952018341	1.846527805	1.057129135
A	G1	23	mild	car	gen	10	4	2.33596627	1.866170295	1.251743357
A	G1	24	mild	car	gen	10	4	2.067055301	2.382012225	0.867776949
A	G2	1	strong	car	gen	10	4	0.235527165	1.599756491	0.147226885
A	G2	2	strong	car	gen	10	4	1.275550706	2.160377123	0.590429649
A	G2	3	strong	car	gen	10	4	1.174635386	2.253023932	0.52135948
A	G2	4	strong	car	gen	10	4	1.629960532	1.908084927	0.854238985
A	G2	5	strong	car	gen	10	4	1.712280259	2.264265301	0.756218919
A	G2	6	strong	car	gen	10	4	1.45022834	1.826622008	0.793940034
A	G2	7	strong	car	gen	10	4	1.446646409	1.946700891	0.743127214
A	G2	8	strong	car	gen	10	4	1.729217035	1.851107128	0.93415287
A	G2	9	strong	car	gen	10	4	1.856631153	1.761491209	1.054011024
A	G2	10	strong	car	gen	10	4	1.68130242	1.558572237	1.078745265
A	G2	11	strong	car	gen	10	4	1.983530569	2.404976484	0.8247609
A	G2	12	strong	car	gen	10	4	1.472131517	1.910490131	0.770551751
A	G2	13	strong	car	gen	10	4	1.38910072	1.92539447	0.721462922
A	G2	14	strong	car	gen	10	4	1.909756801	2.421514703	0.788662071
A	G2	15	strong	car	gen	10	4	1.828159156	1.846546394	0.990042363
A	G2	16	strong	car	gen	10	4	2.165474998	1.864958311	1.161138555
A	G2	17	strong	car	gen	10	4	1.853494387	1.72661831	1.073482411
A	G2	18	strong	car	gen	10	4	1.826619468	1.848870118	0.987965272
A	G2	19	strong	car	gen	10	4	2.30542634	1.965672537	1.172843542
A	G2	20	strong	car	gen	10	4	2.346830356	2.510384495	0.934848969
A	G2	21	strong	car	gen	10	4	1.868147249	1.943690845	0.961133945
A	G2	22	strong	car	gen	10	4	1.906448479	1.846527805	1.032450459
A	G2	23	strong	car	gen	10	4	1.976648826	1.866170295	1.05920067
A	G2	24	strong	car	gen	10	4	1.813046782	2.382012225	0.761140839
A	G7	1	mild	gen	car	4	4	0.151431824	0.565055625	0.267994544
A	G7	2	mild	gen	car	4	4	0.396459108	0.409748982	0.967565815
A	G7	3	mild	gen	car	4	4	1.187511988	0.830292983	1.430232474
A	G7	4	mild	gen	car	4	4	1.386779303	1.267162622	1.094397261
A	G7	5	mild	gen	car	4	4	1.404735526	1.933221041	0.726629545
A	G7	6	mild	gen	car	4	4	1.298490904	1.807843406	0.718254081
A	G7	7	mild	gen	car	4	4	1.143728836	1.890823726	0.604883903
A	G7	8	mild	gen	car	4	4	0.848309352	1.776460185	0.477527929
A	G7	9	mild	gen	car	4	4	1.265705616	1.893845973	0.668325531
A	G7	10	mild	gen	car	4	4	1.477957042	1.699704727	0.869537526
A	G7	11	mild	gen	car	4	4	1.781892332	1.960914213	0.908704889
A	G7	12	mild	gen	car	4	4	1.691937805	2.208511053	0.766098862
A	G7	13	mild	gen	car	4	4	1.278947433	2.208889506	0.579000185
A	G7	14	mild	gen	car	4	4	1.056546972	1.868432915	0.565472254
A	G7	15	mild	gen	car	4	4	1.612104861	1.889979011	0.852975008
A	G7	16	mild	gen	car	4	4	1.072310006	1.884962079	0.568876169
A	G7	17	mild	gen	car	4	4	0.811915564	1.959970551	0.414248859
A	G7	18	mild	gen	car	4	4	1.511205183	1.809438062	0.835179283
A	G7	19	mild	gen	car	4	4	1.179927135	2.031729677	0.580750062
A	G7	20	mild	gen	car	4	4	1.170940241	2.097678364	0.558207713
A	G7	21	mild	gen	car	4	4	1.567969809	2.318332857	0.676335067
A	G7	22	mild	gen	car	4	4	1.518342493	1.996514364	0.760496653
A	G7	23	mild	gen	car	4	4	1.402468921	2.39579132	0.585388598
A	G7	24	mild	gen	car	4	4	1.524906926	1.979628844	0.770299408
A	G8	1	strong	gen	car	4	4	0.23393873	0.565055625	0.414010089
A	G8	2	strong	gen	car	4	4	0.35491308	0.409748982	0.866171962
A	G8	3	strong	gen	car	4	4	0.773875452	0.830292983	0.932051056
A	G8	4	strong	gen	car	4	4	0.702440846	1.267162622	0.554341514
A	G8	5	strong	gen	car	4	4	0.269453673	1.933221041	0.139380685
A	G8	6	strong	gen	car	4	4	1.503706961	1.807843406	0.831768369
A	G8	7	strong	gen	car	4	4	1.658331455	1.890823726	0.877041806
A	G8	8	strong	gen	car	4	4	0.803532683	1.776460185	0.452322371
A	G8	9	strong	gen	car	4	4	0.097983494	1.893845973	0.051737837
A	G8	10	strong	gen	car	4	4	1.430980621	1.699704727	0.841899536
A	G8	11	strong	gen	car	4	4	2.004385927	1.960914213	1.022169105
A	G8	12	strong	gen	car	4	4	1.89190073	2.208511053	0.856640825
A	G8	13	strong	gen	car	4	4	2.066810657	2.208889506	0.935678608
A	G8	14	strong	gen	car	4	4	1.829960786	1.868432915	0.979409413
A	G8	15	strong	gen	car	4	4	1.881232213	1.889979011	0.995372014
A	G8	16	strong	gen	car	4	4	1.747410001	1.884962079	0.927026608
A	G8	17	strong	gen	car	4	4	1.861223348	1.959970551	0.949618017
A	G8	18	strong	gen	car	4	4	1.700371569	1.809438062	0.939723555
A	G8	19	strong	gen	car	4	4	1.882574574	2.031729677	0.926587132
A	G8	20	strong	gen	car	4	4	1.750524831	2.097678364	0.834505833
A	G8	21	strong	gen	car	4	4	1.811994925	2.318332857	0.781593946
A	G8	22	strong	gen	car	4	4	1.704081366	1.996514364	0.853528227
A	G8	23	strong	gen	car	4	4	1.615588541	2.39579132	0.674344434
A	G8	24	strong	gen	car	4	4	1.533317819	1.979628844	0.77454813
A	H1	1	constrained+strong	car	gen	10	3	0.346646368	1.742526201	0.198933231
A	H1	2	constrained+strong	car	gen	10	3	1.172590197	2.133651307	0.549569741
A	H1	3	constrained+strong	car	gen	10	3	0.731961871	1.986616579	0.368446473
A	H1	4	constrained+strong	car	gen	10	3	1.351896905	1.835411335	0.73656345
A	H1	5	constrained+strong	car	gen	10	3	1.550090688	1.970364051	0.786702684
A	H1	6	constrained+strong	car	gen	10	3	1.418163641	1.909922913	0.742524021
A	H1	7	constrained+strong	car	gen	10	3	1.203339249	1.920254369	0.62665617
A	H1	8	constrained+strong	car	gen	10	3	0.570413147	1.885663298	0.3025
A	H1	9	constrained+strong	car	gen	10	3	1.163972404	2.000239942	0.581916389
A	H1	10	constrained+strong	car	gen	10	3	1.20491239	2.040583023	0.590474573
A	H1	11	constrained+strong	car	gen	10	3	1.347120715	1.911369889	0.704793313
A	H1	12	constrained+strong	car	gen	10	3	0.844570349	1.838653676	0.459341724
A	H1	13	constrained+strong	car	gen	10	3	0.763796911	2.043385571	0.373789911
A	H1	14	constrained+strong	car	gen	10	3	2.08116449	1.949902317	1.067317307
A	H1	15	constrained+strong	car	gen	10	3	1.32043161	2.012925306	0.655976457
A	H1	16	constrained+strong	car	gen	10	3	1.017941199	1.984430746	0.512963832
A	H1	17	constrained+strong	car	gen	10	3	1.366189293	2.048747855	0.66684111
A	H1	18	constrained+strong	car	gen	10	3	1.017493259	1.976896622	0.514692194
A	H1	19	constrained+strong	car	gen	10	3	1.242589162	2.115146984	0.587471779
A	H1	20	constrained+strong	car	gen	10	3	1.590492259	1.956372444	0.812980301
A	H1	21	constrained+strong	car	gen	10	3	1.482777825	2.00827437	0.738334287
A	H1	22	constrained+strong	car	gen	10	3	1.759290638	2.005125999	0.877396552
A	H1	23	constrained+strong	car	gen	10	3	1.306192026	2.046896614	0.638132877
A	H1	24	constrained+strong	car	gen	10	3	1.721106264	1.865181339	0.92275546
A	H2	1	mild	car	gen	10	1	0.289377817	1.790945586	0.16157823
A	H2	2	mild	car	gen	10	1	1.224025814	2.24970632	0.544082489
A	H2	3	mild	car	gen	10	1	1.74336852	1.875384774	0.929605777
A	H2	4	mild	car	gen	10	1	2.20754817	1.956137001	1.128524316
A	H2	5	mild	car	gen	10	1	2.16845268	1.903009078	1.139486251
A	H2	6	mild	car	gen	10	1	2.099192464	1.770217465	1.185838749
A	H2	7	mild	car	gen	10	1	2.161727658	2.189364713	0.987376678
A	H2	8	mild	car	gen	10	1	2.11889608	1.941087356	1.091602639
A	H2	9	mild	car	gen	10	1	2.183879892	1.853370136	1.178329061
A	H2	10	mild	car	gen	10	1	1.814297848	2.071242118	0.875946772
A	H2	11	mild	car	gen	10	1	2.206970901	2.034243697	1.08490979
A	H2	12	mild	car	gen	10	1	2.151636686	2.600328135	0.827448143
A	H2	13	mild	car	gen	10	1	2.236134188	2.006499534	1.114445406
A	H2	14	mild	car	gen	10	1	2.18010337	1.95095262	1.117455825
A	H2	15	mild	car	gen	10	1	2.201175172	1.897859027	1.159820166
A	H2	16	mild	car	gen	10	1	2.151840423	2.256739034	0.953517616
A	H2	17	mild	car	gen	10	1	2.114874887	2.421697171	0.873302786
A	H2	18	mild	car	gen	10	1	2.031008303	1.929733303	1.052481345
A	H2	19	mild	car	gen	10	1	2.21689602	1.900958891	1.166198822
A	H2	20	mild	car	gen	10	1	2.163340772	1.933733252	1.118737949
A	H2	21	mild	car	gen	10	1	2.261601112	1.971472845	1.147163207
A	H2	22	mild	car	gen	10	1	2.230048953	1.988413722	1.121521607
A	H2	23	mild	car	gen	10	1	1.765038418	2.417006814	0.73025794
A	H2	24	mild	car	gen	10	1	2.104837148	1.950537293	1.079106334
A	H7	1	constrained+strong	gen	car	4	3	0.176435234	0.561219547	0.314378276
A	H7	2	constrained+strong	gen	car	4	3	0.382205708	0.70263764	0.543958487
A	H7	3	constrained+strong	gen	car	4	3	0.180907764	1.277787099	0.141578956
A	H7	4	constrained+strong	gen	car	4	3	0.062899398	1.650881696	0.038100488
A	H7	5	constrained+strong	gen	car	4	3	0.054069471	1.910299263	0.028304189
A	H7	6	constrained+strong	gen	car	4	3	0.029514629	1.948541861	0.015147034
A	H7	7	constrained+strong	gen	car	4	3	0.088442846	2.02764967	0.043618406
A	H7	8	constrained+strong	gen	car	4	3	0.08561252	1.998320603	0.042842234
A	H7	9	constrained+strong	gen	car	4	3	0.078315428	1.977512889	0.039602993
A	H7	10	constrained+strong	gen	car	4	3	0.31655321	1.681858777	0.188216285
A	H7	11	constrained+strong	gen	car	4	3	0.063851022	2.036062429	0.031360051
A	H7	12	constrained+strong	gen	car	4	3	0.046520662	1.920073297	0.024228586
A	H7	13	constrained+strong	gen	car	4	3	0.080867981	2.043675053	0.039569882
A	H7	14	constrained+strong	gen	car	4	3	0.020526067	1.894031463	0.010837237
A	H7	15	constrained+strong	gen	car	4	3	0.085676577	2.110673812	0.04059205
A	H7	16	constrained+strong	gen	car	4	3	0.067686925	2.029288759	0.033354999
A	H7	17	constrained+strong	gen	car	4	3	0.044267519	1.960922543	0.022574843
A	H7	18	constrained+strong	gen	car	4	3	0.079933035	2.524988576	0.031656791
A	H7	19	constrained+strong	gen	car	4	3	0.064816313	2.156586338	0.030055051
A	H7	20	constrained+strong	gen	car	4	3	0.074556822	1.871443493	0.039839206
A	H7	21	constrained+strong	gen	car	4	3	0.058181939	2.544546977	0.022865343
A	H7	22	constrained+strong	gen	car	4	3	0.086935746	2.087528027	0.041645307
A	H7	23	constrained+strong	gen	car	4	3	0.057833087	2.055586365	0.028134594
A	H7	24	constrained+strong	gen	car	4	3	0.080353149	1.986287115	0.040453945
A	H8	1	mild	gen	car	4	1	0.21193484	0.805528713	0.263100292
A	H8	2	mild	gen	car	4	1	0.878675523	0.693314093	1.267355636
A	H8	3	mild	gen	car	4	1	0.907678069	0.938674724	0.966978279
A	H8	4	mild	gen	car	4	1	1.072110818	1.150394715	0.931950403
A	H8	5	mild	gen	car	4	1	0.908059147	1.829386385	0.496373623
A	H8	6	mild	gen	car	4	1	0.99404344	1.612419341	0.616491885
A	H8	7	mild	gen	car	4	1	1.223840468	1.831897141	0.6680727
A	H8	8	mild	gen	car	4	1	1.405401149	1.88031118	0.747430087
A	H8	9	mild	gen	car	4	1	1.1922536	1.929951818	0.617763402
A	H8	10	mild	gen	car	4	1	1.045247735	1.553982467	0.672625179
A	H8	11	mild	gen	car	4	1	1.288802747	1.939278958	0.664578318
A	H8	12	mild	gen	car	4	1	1.144145969	1.871461246	0.611365034
A	H8	13	mild	gen	car	4	1	1.390267345	1.78985951	0.776746631
A	H8	14	mild	gen	car	4	1	1.347258561	1.925039638	0.699860166
A	H8	15	mild	gen	car	4	1	1.211419616	1.996640762	0.606728882
A	H8	16	mild	gen	car	4	1	1.471299953	2.32856269	0.631848977
A	H8	17	mild	gen	car	4	1	0.908738329	1.872177045	0.485391236
A	H8	18	mild	gen	car	4	1	1.039538614	2.226538762	0.466885478
A	H8	19	mild	gen	car	4	1	1.2159542	1.984505624	0.612723988
A	H8	20	mild	gen	car	4	1	0.712847964	1.966517061	0.362492642
A	H8	21	mild	gen	car	4	1	0.799385966	2.009616884	0.39778028
A	H8	22	mild	gen	car	4	1	2.125143981	1.960565859	1.083944195
A	H8	23	mild	gen	car	4	1	1.599225987	2.423326147	0.65993015
A	H8	24	mild	gen	car	4	1	1.352862166	1.679805818	0.805368187
B	A2	1	constrained+mild	car	gen	10	4	0.292382106	1.599756491	0.182766632
B	A2	2	constrained+mild	car	gen	10	4	0.260028486	2.045981345	0.127092306
B	A2	3	constrained+mild	car	gen	10	4	1.179497484	2.328551338	0.506537032
B	A2	4	constrained+mild	car	gen	10	4	0.739474585	1.865637149	0.396365706
B	A2	5	constrained+mild	car	gen	10	4	0.898130505	1.924486135	0.46668588
B	A2	6	constrained+mild	car	gen	10	4	1.199287489	1.802025343	0.665521988
B	A2	7	constrained+mild	car	gen	10	4	1.82403611	1.828153626	0.997747719
B	A2	8	constrained+mild	car	gen	10	4	1.355955853	1.937279629	0.699927792
B	A2	9	constrained+mild	car	gen	10	4	1.056560857	2.465545216	0.42853031
B	A2	10	constrained+mild	car	gen	10	4	1.860285013	1.902689009	0.977713648
B	A2	11	constrained+mild	car	gen	10	4	1.652764876	2.345446325	0.704669665
B	A2	12	constrained+mild	car	gen	10	4	1.862612943	1.816410204	1.025436291
B	A2	13	constrained+mild	car	gen	10	4	1.699641651	2.452626536	0.692988364
B	A2	14	constrained+mild	car	gen	10	4	1.449835284	2.364667979	0.613124251
B	A2	15	constrained+mild	car	gen	10	4	1.760981397	1.808657751	0.973639925
B	A2	16	constrained+mild	car	gen	10	4	1.183245342	2.274581398	0.520203561
B	A2	17	constrained+mild	car	gen	10	4	1.11909283	2.156599659	0.518915426
B	A2	18	constrained+mild	car	gen	10	4	1.747860356	1.661651034	1.051881725
B	A2	19	constrained+mild	car	gen	10	4	1.741293941	1.731758767	1.005506064
B	A2	20	constrained+mild	car	gen	10	4	1.655708403	2.098244449	0.789092236
B	A2	21	constrained+mild	car	gen	10	4	1.815568031	2.378757129	0.763242287
B	A2	22	constrained+mild	car	gen	10	4	1.724666035	2.160894609	0.798125937
B	A2	23	constrained+mild	car	gen	10	4	1.811494809	1.767987208	1.02460855
B	A2	24	constrained+mild	car	gen	10	4	1.903351862	1.781154236	1.068605864
B	A3	1	mild	car	gen	10	2	0.135338507	1.668052267	0.081135651
B	A3	2	mild	car	gen	10	2	0.383023079	2.190013211	0.174895328
B	A3	3	mild	car	gen	10	2	1.341539411	1.926056617	0.696521275
B	A3	4	mild	car	gen	10	2	2.094221977	1.833400148	1.142261268
B	A3	5	mild	car	gen	10	2	1.908733845	1.98255441	0.962764923
B	A3	6	mild	car	gen	10	2	1.479053664	1.844341112	0.801941493
B	A3	7	mild	car	gen	10	2	1.774552051	1.959745401	0.905501322
B	A3	8	mild	car	gen	10	2	2.242908513	1.811161068	1.238381585
B	A3	9	mild	car	gen	10	2	1.755470108	1.999612962	0.877904945
B	A3	10	mild	car	gen	10	2	2.169062452	2.118560046	1.023838081
B	A3	11	mild	car	gen	10	2	1.786919964	1.910151736	0.935485873
B	A3	12	mild	car	gen	10	2	1.695635318	1.864892626	0.909240186
B	A3	13	mild	car	gen	10	2	1.916339113	1.983909319	0.96594088
B	A3	14	mild	car	gen	10	2	2.355618163	1.87187091	1.258429815
B	A3	15	mild	car	gen	10	2	1.752335238	1.998147254	0.87698003
B	A3	16	mild	car	gen	10	2	1.731899322	2.407321124	0.719430119
B	A3	17	mild	car	gen	10	2	1.90429066	1.701620988	1.119103886
B	A3	18	mild	car	gen	10	2	1.75852823	1.890746288	0.930070968
B	A3	19	mild	car	gen	10	2	1.821341322	2.083185055	0.874306062
B	A3	20	mild	car	gen	10	2	2.361100696	1.840752108	1.282682598
B	A3	21	mild	car	gen	10	2	1.747394663	1.98036454	0.882360105
B	A3	22	mild	car	gen	10	2	2.165717257	1.905033899	1.136839222
B	A3	23	mild	car	gen	10	2	1.763337499	1.95716144	0.90096681
B	A3	24	mild	car	gen	10	2	1.779703121	2.025244963	0.878759436
B	A8	1	constrained+mild	gen	car	4	4	0.176725013	0.565055625	0.312756842
B	A8	2	constrained+mild	gen	car	4	4	0.143109894	0.4777119	0.299573643
B	A8	3	constrained+mild	gen	car	4	4	0.92262415	0.920304863	1.00252013
B	A8	4	constrained+mild	gen	car	4	4	0.88956137	1.585545153	0.561044489
B	A8	5	constrained+mild	gen	car	4	4	0.98865251	1.770647632	0.558356441
B	A8	6	constrained+mild	gen	car	4	4	0.511238043	1.730124422	0.295492068
B	A8	7	constrained+mild	gen	car	4	4	0.196333881	2.235118405	0.087840483
B	A8	8	constrained+mild	gen	car	4	4	1.015561413	1.943309233	0.522593829
B	A8	9	constrained+mild	gen	car	4	4	0.896832511	2.009509325	0.446294277
B	A8	10	constrained+mild	gen	car	4	4	0.869362628	1.990476708	0.436761015
B	A8	11	constrained+mild	gen	car	4	4	0.530031929	1.98801976	0.266613008
B	A8	12	constrained+mild	gen	car	4	4	0.539340881	1.83198539	0.294402392
B	A8	13	constrained+mild	gen	car	4	4	0.245326099	1.937911098	0.126593061
B	A8	14	constrained+mild	gen	car	4	4	0.458886074	2.052302706	0.223595707
B	A8	15	constrained+mild	gen	car	4	4	1.052771634	1.966911945	0.535240856
B	A8	16	constrained+mild	gen	car	4	4	0.766581829	2.017238556	0.380015456
B	A8	17	constrained+mild	gen	car	4	4	1.140768521	2.090325008	0.545737393
B	A8	18	constrained+mild	gen	car	4	4	1.124367715	1.748264298	0.643133716
B	A8	19	constrained+mild	gen	car	4	4	1.101467583	1.986482468	0.554481402
B	A8	20	constrained+mild	gen	car	4	4	0.95766918	1.985512846	0.482328373
B	A8	21	constrained+mild	gen	car	4	4	1.018655113	2.040732444	0.499161522
B	A8	22	constrained+mild	gen	car	4	4	0.954920473	1.977481552	0.482897285
B	A8	23	constrained+mild	gen	car	4	4	0.917526915	1.993766898	0.460197687
B	A8	24	constrained+mild	gen	car	4	4	0.827907687	2.448240963	0.338164298
B	A9	1	mild	gen	car	4	2	0.219278581	0.772844467	0.28372925
B	A9	2	mild	gen	car	4	2	0.747261986	0.729177404	1.024801347
B	A9	3	mild	gen	car	4	2	0.866373654	1.053888118	0.822073652
B	A9	4	mild	gen	car	4	2	0.871246072	1.27568946	0.682960939
B	A9	5	mild	gen	car	4	2	1.005651913	1.479181386	0.679870584
B	A9	6	mild	gen	car	4	2	1.185787902	1.701853526	0.696762608
B	A9	7	mild	gen	car	4	2	1.249704927	1.823827445	0.685210068
B	A9	8	mild	gen	car	4	2	1.714687223	1.738247957	0.986445701
B	A9	9	mild	gen	car	4	2	1.427951844	1.924815462	0.741864284
B	A9	10	mild	gen	car	4	2	1.05107487	1.878378759	0.559564925
B	A9	11	mild	gen	car	4	2	1.124695809	1.898594197	0.592383465
B	A9	12	mild	gen	car	4	2	1.394948288	1.768448047	0.788798003
B	A9	13	mild	gen	car	4	2	1.210181417	1.857264796	0.651593364
B	A9	14	mild	gen	car	4	2	1.869281063	1.765199891	1.058962825
B	A9	15	mild	gen	car	4	2	1.155829225	2.005580553	0.576306558
B	A9	16	mild	gen	car	4	2	1.28590922	1.922977586	0.668707336
B	A9	17	mild	gen	car	4	2	1.293703018	1.86602473	0.693293608
B	A9	18	mild	gen	car	4	2	1.059878704	1.559174715	0.679769043
B	A9	19	mild	gen	car	4	2	0.869256403	1.869442676	0.464981577
B	A9	20	mild	gen	car	4	2	0.640635431	1.872904393	0.34205453
B	A9	21	mild	gen	car	4	2	1.035256304	2.300214068	0.450069547
B	A9	22	mild	gen	car	4	2	1.350548821	1.928497606	0.70031138
B	A9	23	mild	gen	car	4	2	1.877498692	2.25409687	0.832927243
B	A9	24	mild	gen	car	4	2	1.33484177	1.852116951	0.720711384
B	B2	1	constrained+strong	car	gen	10	2	0.027095348	1.668052267	0.016243705
B	B2	2	constrained+strong	car	gen	10	2	0.403192219	2.190013211	0.184104926
B	B2	3	constrained+strong	car	gen	10	2	1.060006633	1.926056617	0.550350713
B	B2	4	constrained+strong	car	gen	10	2	0.286346386	1.833400148	0.156183246
B	B2	5	constrained+strong	car	gen	10	2	1.084566135	1.98255441	0.547054915
B	B2	6	constrained+strong	car	gen	10	2	0.105566509	1.844341112	0.057238061
B	B2	7	constrained+strong	car	gen	10	2	1.04569254	1.959745401	0.533585913
B	B2	8	constrained+strong	car	gen	10	2	0.296944123	1.811161068	0.163952355
B	B2	9	constrained+strong	car	gen	10	2	1.090704372	1.999612962	0.545457742
B	B2	10	constrained+strong	car	gen	10	2	0.571382419	2.118560046	0.269703198
B	B2	11	constrained+strong	car	gen	10	2	1.170011275	1.910151736	0.612522688
B	B2	12	constrained+strong	car	gen	10	2	0.801766834	1.864892626	0.42992654
B	B2	13	constrained+strong	car	gen	10	2	1.431771396	1.983909319	0.721691956
B	B2	14	constrained+strong	car	gen	10	2	1.001600166	1.87187091	0.535079722
B	B2	15	constrained+strong	car	gen	10	2	0.853459899	1.998147254	0.427125627
B	B2	16	constrained+strong	car	gen	10	2	0.500428391	2.407321124	0.207877705
B	B2	17	constrained+strong	car	gen	10	2	0.905457147	1.701620988	0.532114468
B	B2	18	constrained+strong	car	gen	10	2	0.769996474	1.890746288	0.407244736
B	B2	19	constrained+strong	car	gen	10	2	1.039531385	2.083185055	0.499010581
B	B2	20	constrained+strong	car	gen	10	2	0.602693373	1.840752108	0.327416913
B	B2	21	constrained+strong	car	gen	10	2	0.738310304	1.98036454	0.372815352
B	B2	22	constrained+strong	car	gen	10	2	0.696158264	1.905033899	0.365430906
B	B2	23	constrained+strong	car	gen	10	2	1.101794446	1.95716144	0.562955321
B	B2	24	constrained+strong	car	gen	10	2	1.031890007	2.025244963	0.509513677
B	B3	1	constrained+strong	car	gen	10	4	0.166118123	1.599756491	0.103839631
B	B3	2	constrained+strong	car	gen	10	4	0.169477926	2.045981345	0.082834541
B	B3	3	constrained+strong	car	gen	10	4	1.08689077	2.328551338	0.466766934
B	B3	4	constrained+strong	car	gen	10	4	0.575601606	1.865637149	0.308528165
B	B3	5	constrained+strong	car	gen	10	4	0.666566233	1.924486135	0.346360632
B	B3	6	constrained+strong	car	gen	10	4	0.713164896	1.802025343	0.395757417
B	B3	7	constrained+strong	car	gen	10	4	1.089590411	1.828153626	0.596005935
B	B3	8	constrained+strong	car	gen	10	4	0.671446882	1.937279629	0.346592651
B	B3	9	constrained+strong	car	gen	10	4	0.631951727	2.465545216	0.256313177
B	B3	10	constrained+strong	car	gen	10	4	1.027548257	1.902689009	0.540050556
B	B3	11	constrained+strong	car	gen	10	4	0.866655209	2.345446325	0.369505454
B	B3	12	constrained+strong	car	gen	10	4	1.034605075	1.816410204	0.569587791
B	B3	13	constrained+strong	car	gen	10	4	1.025474717	2.452626536	0.418112869
B	B3	14	constrained+strong	car	gen	10	4	1.07040819	2.364667979	0.452667436
B	B3	15	constrained+strong	car	gen	10	4	1.019366918	1.808657751	0.563604097
B	B3	16	constrained+strong	car	gen	10	4	1.090804192	2.274581398	0.47956261
B	B3	17	constrained+strong	car	gen	10	4	1.13915194	2.156599659	0.528216693
B	B3	18	constrained+strong	car	gen	10	4	1.119081282	1.661651034	0.673475513
B	B3	19	constrained+strong	car	gen	10	4	1.094198277	1.731758767	0.631842204
B	B3	20	constrained+strong	car	gen	10	4	1.146265777	2.098244449	0.546297538
B	B3	21	constrained+strong	car	gen	10	4	1.129392683	2.378757129	0.474782679
B	B3	22	constrained+strong	car	gen	10	4	1.221681392	2.160894609	0.565359082
B	B3	23	constrained+strong	car	gen	10	4	1.014759694	1.767987208	0.573963256
B	B3	24	constrained+strong	car	gen	10	4	1.077908634	1.781154236	0.605174225
B	B8	1	constrained+strong	gen	car	4	2	0.306799316	0.772844467	0.396974203
B	B8	2	constrained+strong	gen	car	4	2	0.571430607	0.729177404	0.783664721
B	B8	3	constrained+strong	gen	car	4	2	0.163005739	1.053888118	0.154670819
B	B8	4	constrained+strong	gen	car	4	2	0.010651581	1.27568946	0.008349666
B	B8	5	constrained+strong	gen	car	4	2	0.008910412	1.479181386	0.00602388
B	B8	6	constrained+strong	gen	car	4	2	0.004617843	1.701853526	0.00271342
B	B8	7	constrained+strong	gen	car	4	2	0.006399674	1.823827445	0.003508925
B	B8	8	constrained+strong	gen	car	4	2	0.071987548	1.738247957	0.041413855
B	B8	9	constrained+strong	gen	car	4	2	0.016491031	1.924815462	0.008567591
B	B8	10	constrained+strong	gen	car	4	2	0.025775982	1.878378759	0.013722463
B	B8	11	constrained+strong	gen	car	4	2	0.010639903	1.898594197	0.005604095
B	B8	12	constrained+strong	gen	car	4	2	0.002501754	1.768448047	0.001414661
B	B8	13	constrained+strong	gen	car	4	2	0.005776434	1.857264796	0.003110183
B	B8	14	constrained+strong	gen	car	4	2	0.046376717	1.765199891	0.026272785
B	B8	15	constrained+strong	gen	car	4	2	0.030152901	2.005580553	0.0150345
B	B8	16	constrained+strong	gen	car	4	2	0.010124993	1.922977586	0.005265269
B	B8	17	constrained+strong	gen	car	4	2	0.015615718	1.86602473	0.008368441
B	B8	18	constrained+strong	gen	car	4	2	0.058759636	1.559174715	0.037686371
B	B8	19	constrained+strong	gen	car	4	2	0.028028517	1.869442676	0.01499298
B	B8	20	constrained+strong	gen	car	4	2	0.006026427	1.872904393	0.003217691
B	B8	21	constrained+strong	gen	car	4	2	0.001283541	2.300214068	0.00055801
B	B8	22	constrained+strong	gen	car	4	2	0.031784901	1.928497606	0.016481691
B	B8	23	constrained+strong	gen	car	4	2	0.01115143	2.25409687	0.004947183
B	B8	24	constrained+strong	gen	car	4	2	0.017527133	1.852116951	0.009463297
B	B9	1	constrained+strong	gen	car	4	4	0.129493122	0.565055625	0.229168804
B	B9	2	constrained+strong	gen	car	4	4	0.119948388	0.4777119	0.251089387
B	B9	3	constrained+strong	gen	car	4	4	0.471612282	0.920304863	0.512452233
B	B9	4	constrained+strong	gen	car	4	4	0.033623405	1.585545153	0.021206211
B	B9	5	constrained+strong	gen	car	4	4	0.006741907	1.770647632	0.003807594
B	B9	6	constrained+strong	gen	car	4	4	0.002533508	1.730124422	0.00146435
B	B9	7	constrained+strong	gen	car	4	4	0.019536068	2.235118405	0.008740507
B	B9	8	constrained+strong	gen	car	4	4	0.01927638	1.943309233	0.009919358
B	B9	9	constrained+strong	gen	car	4	4	0.033402566	2.009509325	0.01662225
B	B9	10	constrained+strong	gen	car	4	4	0.007127558	1.990476708	0.00358083
B	B9	11	constrained+strong	gen	car	4	4	0.067920422	1.98801976	0.034164863
B	B9	12	constrained+strong	gen	car	4	4	0.040894861	1.83198539	0.0223227
B	B9	13	constrained+strong	gen	car	4	4	0.079652901	1.937911098	0.041102453
B	B9	14	constrained+strong	gen	car	4	4	0.020416836	2.052302706	0.009948257
B	B9	15	constrained+strong	gen	car	4	4	0.088162927	1.966911945	0.044823017
B	B9	16	constrained+strong	gen	car	4	4	0.010377113	2.017238556	0.005144217
B	B9	17	constrained+strong	gen	car	4	4	0.048396028	2.090325008	0.023152394
B	B9	18	constrained+strong	gen	car	4	4	0.035998309	1.748264298	0.020590885
B	B9	19	constrained+strong	gen	car	4	4	0.02715167	1.986482468	0.013668215
B	B9	20	constrained+strong	gen	car	4	4	0.03014441	1.985512846	0.015182179
B	B9	21	constrained+strong	gen	car	4	4	0.010651684	2.040732444	0.00521954
B	B9	22	constrained+strong	gen	car	4	4	0.011651676	1.977481552	0.005892179
B	B9	23	constrained+strong	gen	car	4	4	0.015927863	1.993766898	0.007988829
B	B9	24	constrained+strong	gen	car	4	4	0.009125188	2.448240963	0.003727243
B	C1	1	strong	car	gen	10	2	0.072709584	1.668052267	0.043589512
B	C1	2	strong	car	gen	10	2	0.371069802	2.190013211	0.169437243
B	C1	3	strong	car	gen	10	2	1.371679055	1.926056617	0.712169644
B	C1	4	strong	car	gen	10	2	1.584024936	1.833400148	0.863982114
B	C1	5	strong	car	gen	10	2	1.429280402	1.98255441	0.720928714
B	C1	6	strong	car	gen	10	2	1.249526356	1.844341112	0.677492004
B	C1	7	strong	car	gen	10	2	1.267149813	1.959745401	0.646588997
B	C1	8	strong	car	gen	10	2	1.397705814	1.811161068	0.77171812
B	C1	9	strong	car	gen	10	2	1.256406662	1.999612962	0.628324924
B	C1	10	strong	car	gen	10	2	1.248895689	2.118560046	0.589502144
B	C1	11	strong	car	gen	10	2	1.423934725	1.910151736	0.745456341
B	C1	12	strong	car	gen	10	2	1.400418142	1.864892626	0.75093768
B	C1	13	strong	car	gen	10	2	2.033773462	1.983909319	1.025134286
B	C1	14	strong	car	gen	10	2	1.742667464	1.87187091	0.930976306
B	C1	15	strong	car	gen	10	2	1.578302942	1.998147254	0.789883197
B	C1	16	strong	car	gen	10	2	2.069229913	2.407321124	0.859557079
B	C1	17	strong	car	gen	10	2	1.642010862	1.701620988	0.964968623
B	C1	18	strong	car	gen	10	2	1.600267868	1.890746288	0.846368378
B	C1	19	strong	car	gen	10	2	2.255750977	2.083185055	1.082837538
B	C1	20	strong	car	gen	10	2	1.639664936	1.840752108	0.890758147
B	C1	21	strong	car	gen	10	2	1.662409931	1.98036454	0.839446424
B	C1	22	strong	car	gen	10	2	1.730403812	1.905033899	0.908332294
B	C1	23	strong	car	gen	10	2	1.671272164	1.95716144	0.853926574
B	C1	24	strong	car	gen	10	2	2.123602773	2.025244963	1.048565883
B	C2	1	constrained+mild	car	gen	10	3	0.177573468	1.742526201	0.101905766
B	C2	2	constrained+mild	car	gen	10	3	0.145931149	2.00566026	0.072759655
B	C2	3	constrained+mild	car	gen	10	3	1.08771176	1.851392134	0.587510199
B	C2	4	constrained+mild	car	gen	10	3	0.727340393	1.901261357	0.382556764
B	C2	5	constrained+mild	car	gen	10	3	0.751535271	2.100007509	0.357872659
B	C2	6	constrained+mild	car	gen	10	3	0.805936027	1.944729787	0.41442057
B	C2	7	constrained+mild	car	gen	10	3	0.706843234	2.250871713	0.314030884
B	C2	8	constrained+mild	car	gen	10	3	1.014112848	1.911802594	0.530448516
B	C2	9	constrained+mild	car	gen	10	3	1.084465497	1.935669513	0.560253437
B	C2	10	constrained+mild	car	gen	10	3	1.141429691	1.929548204	0.591552825
B	C2	11	constrained+mild	car	gen	10	3	1.267250761	1.834977838	0.690608211
B	C2	12	constrained+mild	car	gen	10	3	1.324104361	2.054659478	0.644439809
B	C2	13	constrained+mild	car	gen	10	3	1.718915401	1.941426696	0.885387744
B	C2	14	constrained+mild	car	gen	10	3	1.953630244	1.917854661	1.01865396
B	C2	15	constrained+mild	car	gen	10	3	1.399729449	2.085303498	0.671235362
B	C2	16	constrained+mild	car	gen	10	3	1.184021455	1.922086374	0.616008454
B	C2	17	constrained+mild	car	gen	10	3	1.125985793	1.852865586	0.607699663
B	C2	18	constrained+mild	car	gen	10	3	1.182630571	1.781123425	0.663980135
B	C2	19	constrained+mild	car	gen	10	3	1.528851643	1.900411161	0.804484668
B	C2	20	constrained+mild	car	gen	10	3	1.775389053	2.019980055	0.87891415
B	C2	21	constrained+mild	car	gen	10	3	1.738809153	2.01256765	0.863975506
B	C2	22	constrained+mild	car	gen	10	3	1.812566602	1.977473162	0.916607434
B	C2	23	constrained+mild	car	gen	10	3	1.331726835	1.951271572	0.682491794
B	C2	24	constrained+mild	car	gen	10	3	1.191468411	1.951966929	0.610393749
B	C7	1	strong	gen	car	4	2	0.317908119	0.772844467	0.41134812
B	C7	2	strong	gen	car	4	2	0.773337305	0.729177404	1.060561257
B	C7	3	strong	gen	car	4	2	0.840746912	1.053888118	0.797757274
B	C7	4	strong	gen	car	4	2	0.571208585	1.27568946	0.447764603
B	C7	5	strong	gen	car	4	2	0.505037285	1.479181386	0.34143026
B	C7	6	strong	gen	car	4	2	0.47339375	1.701853526	0.278163627
B	C7	7	strong	gen	car	4	2	1.321067655	1.823827445	0.724338072
B	C7	8	strong	gen	car	4	2	0.857060679	1.738247957	0.493060082
B	C7	9	strong	gen	car	4	2	0.051706255	1.924815462	0.026862967
B	C7	10	strong	gen	car	4	2	0.856878537	1.878378759	0.456179848
B	C7	11	strong	gen	car	4	2	1.487742227	1.898594197	0.783602009
B	C7	12	strong	gen	car	4	2	1.366725761	1.768448047	0.77283908
B	C7	13	strong	gen	car	4	2	1.504408954	1.857264796	0.810013175
B	C7	14	strong	gen	car	4	2	1.348427037	1.765199891	0.763894811
B	C7	15	strong	gen	car	4	2	1.359752461	2.005580553	0.677984466
B	C7	16	strong	gen	car	4	2	0.911795684	1.922977586	0.474158248
B	C7	17	strong	gen	car	4	2	1.357573172	1.86602473	0.727521533
B	C7	18	strong	gen	car	4	2	1.102245369	1.559174715	0.706941536
B	C7	19	strong	gen	car	4	2	0.70549282	1.869442676	0.37738136
B	C7	20	strong	gen	car	4	2	1.037780829	1.872904393	0.554102405
B	C7	21	strong	gen	car	4	2	0.974722188	2.300214068	0.423752816
B	C7	22	strong	gen	car	4	2	1.02151907	1.928497606	0.529696831
B	C7	23	strong	gen	car	4	2	0.614404694	2.25409687	0.272572445
B	C7	24	strong	gen	car	4	2	1.148841539	1.852116951	0.620285635
B	C8	1	constrained+mild	gen	car	4	3	0.16496863	0.561219547	0.293946693
B	C8	2	constrained+mild	gen	car	4	3	0.438914916	0.547527531	0.801630769
B	C8	3	constrained+mild	gen	car	4	3	0.847353924	1.135022049	0.746552831
B	C8	4	constrained+mild	gen	car	4	3	0.933244428	1.537295605	0.607068949
B	C8	5	constrained+mild	gen	car	4	3	1.100668714	1.755613583	0.626942469
B	C8	6	constrained+mild	gen	car	4	3	0.971875098	1.908751889	0.509167851
B	C8	7	constrained+mild	gen	car	4	3	0.66723779	1.919290723	0.347648109
B	C8	8	constrained+mild	gen	car	4	3	0.71232288	2.033002162	0.350379794
B	C8	9	constrained+mild	gen	car	4	3	0.727507445	2.212154389	0.328868296
B	C8	10	constrained+mild	gen	car	4	3	0.936957187	2.057763879	0.455327842
B	C8	11	constrained+mild	gen	car	4	3	0.867171185	1.913669847	0.45314566
B	C8	12	constrained+mild	gen	car	4	3	0.700698002	1.888111224	0.371110554
B	C8	13	constrained+mild	gen	car	4	3	0.060801621	2.168639399	0.028036759
B	C8	14	constrained+mild	gen	car	4	3	0.584631149	1.663326039	0.351483194
B	C8	15	constrained+mild	gen	car	4	3	1.328374981	2.080167186	0.638590489
B	C8	16	constrained+mild	gen	car	4	3	0.969896274	1.844512615	0.525827943
B	C8	17	constrained+mild	gen	car	4	3	1.257935513	1.672001916	0.752352914
B	C8	18	constrained+mild	gen	car	4	3	1.220873141	2.060065462	0.592638032
B	C8	19	constrained+mild	gen	car	4	3	1.355956502	1.926005866	0.704025115
B	C8	20	constrained+mild	gen	car	4	3	0.99721754	1.932479557	0.516030059
B	C8	21	constrained+mild	gen	car	4	3	0.99890594	1.932964382	0.516774106
B	C8	22	constrained+mild	gen	car	4	3	0.785193363	2.400748596	0.327061886
B	C8	23	constrained+mild	gen	car	4	3	1.187895372	1.954742295	0.607699222
B	C8	24	constrained+mild	gen	car	4	3	0.971884266	2.388854966	0.406841052
B	D2	1	constrained+strong	car	gen	10	1	0.076315856	1.790945586	0.042612046
B	D2	2	constrained+strong	car	gen	10	1	0.29317374	1.978615353	0.148171164
B	D2	3	constrained+strong	car	gen	10	1	1.298740985	1.920158865	0.676371632
B	D2	4	constrained+strong	car	gen	10	1	0.909587181	2.342264463	0.38833667
B	D2	5	constrained+strong	car	gen	10	1	0.905060689	2.278754133	0.397173471
B	D2	6	constrained+strong	car	gen	10	1	0.966620153	2.201478666	0.439077684
B	D2	7	constrained+strong	car	gen	10	1	0.638897759	2.021266501	0.316087838
B	D2	8	constrained+strong	car	gen	10	1	1.156136394	2.417136921	0.478308193
B	D2	9	constrained+strong	car	gen	10	1	1.086107043	2.045765938	0.530904842
B	D2	10	constrained+strong	car	gen	10	1	1.343635752	1.98095255	0.678277605
B	D2	11	constrained+strong	car	gen	10	1	1.166889335	2.397853304	0.486639167
B	D2	12	constrained+strong	car	gen	10	1	1.056840333	2.122304384	0.497968313
B	D2	13	constrained+strong	car	gen	10	1	1.517229022	2.359677536	0.642981508
B	D2	14	constrained+strong	car	gen	10	1	1.866433591	1.819803629	1.025623623
B	D2	15	constrained+strong	car	gen	10	1	1.400544354	1.97626679	0.708681824
B	D2	16	constrained+strong	car	gen	10	1	0.89741194	1.816806463	0.493950214
B	D2	17	constrained+strong	car	gen	10	1	1.060007832	1.795369238	0.590412161
B	D2	18	constrained+strong	car	gen	10	1	1.019122365	1.791612414	0.568829707
B	D2	19	constrained+strong	car	gen	10	1	1.193911576	1.896959878	0.629381565
B	D2	20	constrained+strong	car	gen	10	1	1.110881119	1.962910567	0.565935677
B	D2	21	constrained+strong	car	gen	10	1	1.243336142	2.2806644	0.545164006
B	D2	22	constrained+strong	car	gen	10	1	1.261046758	1.885777177	0.668714615
B	D2	23	constrained+strong	car	gen	10	1	1.248256231	1.692830913	0.737377975
B	D2	24	constrained+strong	car	gen	10	1	1.095849324	1.890159719	0.579765463
B	D3	1	mild	car	gen	10	3	0.135159244	1.742526201	0.077565114
B	D3	2	mild	car	gen	10	3	0.394251551	2.00566026	0.196569459
B	D3	3	mild	car	gen	10	3	1.643287939	1.851392134	0.88759583
B	D3	4	mild	car	gen	10	3	2.075779284	1.901261357	1.091790603
B	D3	5	mild	car	gen	10	3	1.66017664	2.100007509	0.790557478
B	D3	6	mild	car	gen	10	3	1.330989944	1.944729787	0.684408679
B	D3	7	mild	car	gen	10	3	1.694779903	2.250871713	0.752943801
B	D3	8	mild	car	gen	10	3	1.928439647	1.911802594	1.008702286
B	D3	9	mild	car	gen	10	3	1.737997409	1.935669513	0.897879208
B	D3	10	mild	car	gen	10	3	1.701419814	1.929548204	0.881771085
B	D3	11	mild	car	gen	10	3	1.652801631	1.834977838	0.900720214
B	D3	12	mild	car	gen	10	3	1.981426586	2.054659478	0.96435765
B	D3	13	mild	car	gen	10	3	1.712791994	1.941426696	0.882233668
B	D3	14	mild	car	gen	10	3	1.738376912	1.917854661	0.90641744
B	D3	15	mild	car	gen	10	3	1.812331741	2.085303498	0.869097348
B	D3	16	mild	car	gen	10	3	1.708173691	1.922086374	0.88870808
B	D3	17	mild	car	gen	10	3	1.805513971	1.852865586	0.974444118
B	D3	18	mild	car	gen	10	3	1.524666244	1.781123425	0.856013807
B	D3	19	mild	car	gen	10	3	1.777293468	1.900411161	0.935215234
B	D3	20	mild	car	gen	10	3	1.809003317	2.019980055	0.895555039
B	D3	21	mild	car	gen	10	3	1.923931437	2.01256765	0.955958642
B	D3	22	mild	car	gen	10	3	1.71054122	1.977473162	0.865013621
B	D3	23	mild	car	gen	10	3	1.760142044	1.951271572	0.90204873
B	D3	24	mild	car	gen	10	3	2.029890892	1.951966929	1.039920739
B	D8	1	constrained+strong	gen	car	4	1	0.381981885	0.805528713	0.47420021
B	D8	2	constrained+strong	gen	car	4	1	0.477246395	0.741973706	0.643212005
B	D8	3	constrained+strong	gen	car	4	1	0.144023547	1.086289839	0.132582983
B	D8	4	constrained+strong	gen	car	4	1	0.015240847	1.362851327	0.011183059
B	D8	5	constrained+strong	gen	car	4	1	0.009274959	1.990863116	0.004658763
B	D8	6	constrained+strong	gen	car	4	1	0.011893127	1.618495877	0.007348259
B	D8	7	constrained+strong	gen	car	4	1	0.009417126	1.822098086	0.005168287
B	D8	8	constrained+strong	gen	car	4	1	0.006796453	1.928781126	0.003523704
B	D8	9	constrained+strong	gen	car	4	1	0.014180772	2.033511531	0.006973539
B	D8	10	constrained+strong	gen	car	4	1	0.010579461	2.085318625	0.005073307
B	D8	11	constrained+strong	gen	car	4	1	0.016057745	1.974797335	0.008131338
B	D8	12	constrained+strong	gen	car	4	1	0.010143037	1.952011229	0.005196198
B	D8	13	constrained+strong	gen	car	4	1	0.011393157	2.041505051	0.005580764
B	D8	14	constrained+strong	gen	car	4	1	0.016298188	2.090988005	0.007794492
B	D8	15	constrained+strong	gen	car	4	1	0.015650142	1.891888598	0.008272232
B	D8	16	constrained+strong	gen	car	4	1	0.014169748	1.872135942	0.00756876
B	D8	17	constrained+strong	gen	car	4	1	0.010271518	1.833473003	0.005602219
B	D8	18	constrained+strong	gen	car	4	1	0.013419102	2.02682805	0.00662074
B	D8	19	constrained+strong	gen	car	4	1	0.034397092	2.059798259	0.016699253
B	D8	20	constrained+strong	gen	car	4	1	0.016900182	1.916049524	0.008820326
B	D8	21	constrained+strong	gen	car	4	1	0.013430186	2.153259388	0.006237143
B	D8	22	constrained+strong	gen	car	4	1	0.015304989	2.028140739	0.007546315
B	D8	23	constrained+strong	gen	car	4	1	0.013268114	2.340768359	0.005668273
B	D8	24	constrained+strong	gen	car	4	1	0.10251595	2.255837011	0.04544475
B	D9	1	mild	gen	car	4	3	0.205520627	0.561219547	0.366203615
B	D9	2	mild	gen	car	4	3	0.667510234	0.547527531	1.219135469
B	D9	3	mild	gen	car	4	3	1.275897213	1.135022049	1.124116676
B	D9	4	mild	gen	car	4	3	1.282627665	1.537295605	0.834340293
B	D9	5	mild	gen	car	4	3	1.224930939	1.755613583	0.697722409
B	D9	6	mild	gen	car	4	3	1.058006894	1.908751889	0.554292519
B	D9	7	mild	gen	car	4	3	0.87330531	1.919290723	0.455014605
B	D9	8	mild	gen	car	4	3	1.214067406	2.033002162	0.597179594
B	D9	9	mild	gen	car	4	3	1.881489639	2.212154389	0.850523656
B	D9	10	mild	gen	car	4	3	2.011724576	2.057763879	0.977626537
B	D9	11	mild	gen	car	4	3	1.640967928	1.913669847	0.857497928
B	D9	12	mild	gen	car	4	3	1.510954425	1.888111224	0.800246514
B	D9	13	mild	gen	car	4	3	1.679456622	2.168639399	0.774428714
B	D9	14	mild	gen	car	4	3	1.452242997	1.663326039	0.873095811
B	D9	15	mild	gen	car	4	3	1.162139458	2.080167186	0.558675988
B	D9	16	mild	gen	car	4	3	0.932493586	1.844512615	0.505550127
B	D9	17	mild	gen	car	4	3	1.321795347	1.672001916	0.79054655
B	D9	18	mild	gen	car	4	3	1.260090216	2.060065462	0.611674842
B	D9	19	mild	gen	car	4	3	0.729867056	1.926005866	0.378953704
B	D9	20	mild	gen	car	4	3	1.136452549	1.932479557	0.588079985
B	D9	21	mild	gen	car	4	3	1.31949911	1.932964382	0.682629811
B	D9	22	mild	gen	car	4	3	1.44482491	2.400748596	0.601822661
B	D9	23	mild	gen	car	4	3	1.537813798	1.954742295	0.786709226
B	D9	24	mild	gen	car	4	3	1.484374228	2.388854966	0.62137478
B	E1	1	strong	car	gen	10	1	0.237523025	1.790945586	0.132624367
B	E1	2	strong	car	gen	10	1	0.603737074	1.978615353	0.305131097
B	E1	3	strong	car	gen	10	1	1.492755826	1.920158865	0.777412668
B	E1	4	strong	car	gen	10	1	1.849502625	2.342264463	0.789621605
B	E1	5	strong	car	gen	10	1	1.780033721	2.278754133	0.781143386
B	E1	6	strong	car	gen	10	1	1.840127567	2.201478666	0.835859823
B	E1	7	strong	car	gen	10	1	1.873037938	2.021266501	0.926665503
B	E1	8	strong	car	gen	10	1	2.499557602	2.417136921	1.034098474
B	E1	9	strong	car	gen	10	1	1.722676629	2.045765938	0.84206927
B	E1	10	strong	car	gen	10	1	1.721577175	1.98095255	0.869065327
B	E1	11	strong	car	gen	10	1	1.820042277	2.397853304	0.759029868
B	E1	12	strong	car	gen	10	1	1.646108589	2.122304384	0.775623234
B	E1	13	strong	car	gen	10	1	1.82266359	2.359677536	0.772420622
B	E1	14	strong	car	gen	10	1	1.856919801	1.819803629	1.020395702
B	E1	15	strong	car	gen	10	1	1.748611361	1.97626679	0.884805316
B	E1	16	strong	car	gen	10	1	1.619619025	1.816806463	0.891464808
B	E1	17	strong	car	gen	10	1	1.572099306	1.795369238	0.875641218
B	E1	18	strong	car	gen	10	1	1.221466804	1.791612414	0.681769558
B	E1	19	strong	car	gen	10	1	1.509241198	1.896959878	0.795610501
B	E1	20	strong	car	gen	10	1	1.755371284	1.962910567	0.894269619
B	E1	21	strong	car	gen	10	1	1.776160943	2.2806644	0.778791015
B	E1	22	strong	car	gen	10	1	2.002184212	1.885777177	1.061728944
B	E1	23	strong	car	gen	10	1	1.853023294	1.692830913	1.094629877
B	E1	24	strong	car	gen	10	1	2.160420742	1.890159719	1.142983167
B	E3	1	constrained+mild	car	gen	10	1	0.148253716	1.790945586	0.082779576
B	E3	2	constrained+mild	car	gen	10	1	0.32210132	1.978615353	0.162791277
B	E3	3	constrained+mild	car	gen	10	1	1.248158549	1.920158865	0.650028792
B	E3	4	constrained+mild	car	gen	10	1	0.761538108	2.342264463	0.325129002
B	E3	5	constrained+mild	car	gen	10	1	0.497999264	2.278754133	0.218540147
B	E3	6	constrained+mild	car	gen	10	1	1.038204974	2.201478666	0.471594384
B	E3	7	constrained+mild	car	gen	10	1	1.339944053	2.021266501	0.662923
B	E3	8	constrained+mild	car	gen	10	1	1.186455978	2.417136921	0.490851788
B	E3	9	constrained+mild	car	gen	10	1	1.039252967	2.045765938	0.508001892
B	E3	10	constrained+mild	car	gen	10	1	1.18546376	1.98095255	0.598431174
B	E3	11	constrained+mild	car	gen	10	1	1.049952359	2.397853304	0.437871807
B	E3	12	constrained+mild	car	gen	10	1	1.202864207	2.122304384	0.56677271
B	E3	13	constrained+mild	car	gen	10	1	1.07379963	2.359677536	0.455062021
B	E3	14	constrained+mild	car	gen	10	1	1.488645353	1.819803629	0.818025269
B	E3	15	constrained+mild	car	gen	10	1	1.26816159	1.97626679	0.641695543
B	E3	16	constrained+mild	car	gen	10	1	1.077686752	1.816806463	0.593176419
B	E3	17	constrained+mild	car	gen	10	1	1.093754686	1.795369238	0.60920877
B	E3	18	constrained+mild	car	gen	10	1	1.14485571	1.791612414	0.639008583
B	E3	19	constrained+mild	car	gen	10	1	1.266139815	1.896959878	0.667457351
B	E3	20	constrained+mild	car	gen	10	1	1.401466356	1.962910567	0.713973616
B	E3	21	constrained+mild	car	gen	10	1	1.447633746	2.2806644	0.634742115
B	E3	22	constrained+mild	car	gen	10	1	1.057755972	1.885777177	0.56091249
B	E3	23	constrained+mild	car	gen	10	1	0.926612947	1.692830913	0.547374779
B	E3	24	constrained+mild	car	gen	10	1	1.062518524	1.890159719	0.562131609
B	E7	1	strong	gen	car	4	1	0.393068867	0.805528713	0.487963819
B	E7	2	strong	gen	car	4	1	0.73493666	0.741973706	0.990515774
B	E7	3	strong	gen	car	4	1	0.824522651	1.086289839	0.759026386
B	E7	4	strong	gen	car	4	1	0.528194016	1.362851327	0.387565398
B	E7	5	strong	gen	car	4	1	0.338876675	1.990863116	0.170215959
B	E7	6	strong	gen	car	4	1	0.028370021	1.618495877	0.017528634
B	E7	7	strong	gen	car	4	1	0.033507335	1.822098086	0.018389424
B	E7	8	strong	gen	car	4	1	0.028440985	1.928781126	0.014745574
B	E7	9	strong	gen	car	4	1	0.016376416	2.033511531	0.00805327
B	E7	10	strong	gen	car	4	1	0.014279931	2.085318625	0.006847841
B	E7	11	strong	gen	car	4	1	0.023363532	1.974797335	0.01183085
B	E7	12	strong	gen	car	4	1	0.017515846	1.952011229	0.00897323
B	E7	13	strong	gen	car	4	1	0.045897985	2.041505051	0.022482425
B	E7	14	strong	gen	car	4	1	0.033666913	2.090988005	0.016100959
B	E7	15	strong	gen	car	4	1	0.033783031	1.891888598	0.017856776
B	E7	16	strong	gen	car	4	1	0.017496332	1.872135942	0.009345653
B	E7	17	strong	gen	car	4	1	0.035786705	1.833473003	0.019518534
B	E7	18	strong	gen	car	4	1	0.02473196	2.02682805	0.012202298
B	E7	19	strong	gen	car	4	1	0.020753186	2.059798259	0.010075349
B	E7	20	strong	gen	car	4	1	0.011412521	1.916049524	0.005956277
B	E7	21	strong	gen	car	4	1	0.014898288	2.153259388	0.006918947
B	E7	22	strong	gen	car	4	1	0.033131134	2.028140739	0.016335717
B	E7	23	strong	gen	car	4	1	0.013275713	2.340768359	0.005671519
B	E7	24	strong	gen	car	4	1	0.010643634	2.255837011	0.004718264
B	E9	1	constrained+mild	gen	car	4	1	0.454140589	0.805528713	0.563779517
B	E9	2	constrained+mild	gen	car	4	1	0.60150922	0.741973706	0.810688054
B	E9	3	constrained+mild	gen	car	4	1	0.924569459	1.086289839	0.851125939
B	E9	4	constrained+mild	gen	car	4	1	0.865651846	1.362851327	0.635177021
B	E9	5	constrained+mild	gen	car	4	1	0.768261347	1.990863116	0.385893606
B	E9	6	constrained+mild	gen	car	4	1	0.672452091	1.618495877	0.415479644
B	E9	7	constrained+mild	gen	car	4	1	0.496700633	1.822098086	0.272598186
B	E9	8	constrained+mild	gen	car	4	1	0.56038526	1.928781126	0.290538544
B	E9	9	constrained+mild	gen	car	4	1	1.029528316	2.033511531	0.506281031
B	E9	10	constrained+mild	gen	car	4	1	1.128047807	2.085318625	0.540947457
B	E9	11	constrained+mild	gen	car	4	1	0.526309621	1.974797335	0.266513232
B	E9	12	constrained+mild	gen	car	4	1	0.305382985	1.952011229	0.156445301
B	E9	13	constrained+mild	gen	car	4	1	0.353082356	2.041505051	0.172951988
B	E9	14	constrained+mild	gen	car	4	1	0.722634544	2.090988005	0.345594782
B	E9	15	constrained+mild	gen	car	4	1	1.337522395	1.891888598	0.706977354
B	E9	16	constrained+mild	gen	car	4	1	0.962135429	1.872135942	0.513923913
B	E9	17	constrained+mild	gen	car	4	1	1.061474416	1.833473003	0.57894194
B	E9	18	constrained+mild	gen	car	4	1	0.944242754	2.02682805	0.465872156
B	E9	19	constrained+mild	gen	car	4	1	0.779105776	2.059798259	0.37824373
B	E9	20	constrained+mild	gen	car	4	1	0.881439665	1.916049524	0.460029688
B	E9	21	constrained+mild	gen	car	4	1	1.385948161	2.153259388	0.64365128
B	E9	22	constrained+mild	gen	car	4	1	1.228462384	2.028140739	0.605708648
B	E9	23	constrained+mild	gen	car	4	1	1.287765252	2.340768359	0.550146386
B	E9	24	constrained+mild	gen	car	4	1	1.070290278	2.255837011	0.474453727
B	F1	1	strong	car	gen	10	3	0.267536798	1.742526201	0.153533874
B	F1	2	strong	car	gen	10	3	0.597982443	2.00566026	0.298147425
B	F1	3	strong	car	gen	10	3	1.364863213	1.851392134	0.737209145
B	F1	4	strong	car	gen	10	3	2.051534146	1.901261357	1.07903847
B	F1	5	strong	car	gen	10	3	2.079865366	2.100007509	0.990408538
B	F1	6	strong	car	gen	10	3	1.622626666	1.944729787	0.834371272
B	F1	7	strong	car	gen	10	3	1.707559946	2.250871713	0.75862162
B	F1	8	strong	car	gen	10	3	1.8000545	1.911802594	0.941548309
B	F1	9	strong	car	gen	10	3	1.77968734	1.935669513	0.91941694
B	F1	10	strong	car	gen	10	3	1.899064399	1.929548204	0.984201584
B	F1	11	strong	car	gen	10	3	1.760151259	1.834977838	0.95922208
B	F1	12	strong	car	gen	10	3	1.835178812	2.054659478	0.893179055
B	F1	13	strong	car	gen	10	3	1.846546198	1.941426696	0.951128468
B	F1	14	strong	car	gen	10	3	1.688244488	1.917854661	0.880277595
B	F1	15	strong	car	gen	10	3	2.302552	2.085303498	1.104180759
B	F1	16	strong	car	gen	10	3	1.770401363	1.922086374	0.921083145
B	F1	17	strong	car	gen	10	3	1.595619447	1.852865586	0.861163087
B	F1	18	strong	car	gen	10	3	1.501050902	1.781123425	0.842755129
B	F1	19	strong	car	gen	10	3	1.97494614	1.900411161	1.039220449
B	F1	20	strong	car	gen	10	3	1.672024146	2.019980055	0.827742899
B	F1	21	strong	car	gen	10	3	1.64789861	2.01256765	0.818804084
B	F1	22	strong	car	gen	10	3	1.554181142	1.977473162	0.785942976
B	F1	23	strong	car	gen	10	3	1.753380773	1.951271572	0.898583671
B	F1	24	strong	car	gen	10	3	1.602113204	1.951966929	0.820768621
B	F2	1	constrained+mild	car	gen	10	2	0.044012555	1.668052267	0.026385597
B	F2	2	constrained+mild	car	gen	10	2	0.142705955	2.190013211	0.065162143
B	F2	3	constrained+mild	car	gen	10	2	1.338864388	1.926056617	0.695132415
B	F2	4	constrained+mild	car	gen	10	2	0.98037864	1.833400148	0.534732497
B	F2	5	constrained+mild	car	gen	10	2	0.945480284	1.98255441	0.476900043
B	F2	6	constrained+mild	car	gen	10	2	0.923732425	1.844341112	0.500846844
B	F2	7	constrained+mild	car	gen	10	2	0.646037273	1.959745401	0.329653675
B	F2	8	constrained+mild	car	gen	10	2	1.366797254	1.811161068	0.754652514
B	F2	9	constrained+mild	car	gen	10	2	1.349119818	1.999612962	0.674690474
B	F2	10	constrained+mild	car	gen	10	2	1.516733619	2.118560046	0.715926661
B	F2	11	constrained+mild	car	gen	10	2	1.247410529	1.910151736	0.653042638
B	F2	12	constrained+mild	car	gen	10	2	1.301983631	1.864892626	0.698154742
B	F2	13	constrained+mild	car	gen	10	2	1.26220006	1.983909319	0.636218626
B	F2	14	constrained+mild	car	gen	10	2	1.131653205	1.87187091	0.60455729
B	F2	15	constrained+mild	car	gen	10	2	1.262314407	1.998147254	0.631742433
B	F2	16	constrained+mild	car	gen	10	2	1.235464909	2.407321124	0.51321151
B	F2	17	constrained+mild	car	gen	10	2	1.071843162	1.701620988	0.629895358
B	F2	18	constrained+mild	car	gen	10	2	1.401541421	1.890746288	0.741263611
B	F2	19	constrained+mild	car	gen	10	2	1.401569298	2.083185055	0.672801149
B	F2	20	constrained+mild	car	gen	10	2	1.2551859	1.840752108	0.681887525
B	F2	21	constrained+mild	car	gen	10	2	1.302841643	1.98036454	0.657879707
B	F2	22	constrained+mild	car	gen	10	2	1.133737512	1.905033899	0.595127211
B	F2	23	constrained+mild	car	gen	10	2	1.189706156	1.95716144	0.607873286
B	F2	24	constrained+mild	car	gen	10	2	1.222322959	2.025244963	0.603543266
B	F7	1	strong	gen	car	4	3	0.208481237	0.561219547	0.37147893
B	F7	2	strong	gen	car	4	3	0.643425907	0.547527531	1.175148044
B	F7	3	strong	gen	car	4	3	1.128125144	1.135022049	0.993923549
B	F7	4	strong	gen	car	4	3	0.749916272	1.537295605	0.487815271
B	F7	5	strong	gen	car	4	3	0.19580857	1.755613583	0.111532841
B	F7	6	strong	gen	car	4	3	0.344172308	1.908751889	0.180312753
B	F7	7	strong	gen	car	4	3	1.697016229	1.919290723	0.884189252
B	F7	8	strong	gen	car	4	3	1.303116206	2.033002162	0.64098122
B	F7	9	strong	gen	car	4	3	1.236962765	2.212154389	0.559166562
B	F7	10	strong	gen	car	4	3	1.21228854	2.057763879	0.58912908
B	F7	11	strong	gen	car	4	3	0.936981514	1.913669847	0.489625478
B	F7	12	strong	gen	car	4	3	1.27387136	1.888111224	0.674680254
B	F7	13	strong	gen	car	4	3	2.122969699	2.168639399	0.978940851
B	F7	14	strong	gen	car	4	3	1.578621979	1.663326039	0.949075492
B	F7	15	strong	gen	car	4	3	1.452679075	2.080167186	0.69834727
B	F7	16	strong	gen	car	4	3	0.701409783	1.844512615	0.380268358
B	F7	17	strong	gen	car	4	3	1.678650115	1.672001916	1.003976191
B	F7	18	strong	gen	car	4	3	1.310407124	2.060065462	0.636099749
B	F7	19	strong	gen	car	4	3	0.803355285	1.926005866	0.417109469
B	F7	20	strong	gen	car	4	3	0.670263735	1.932479557	0.346841307
B	F7	21	strong	gen	car	4	3	1.337462023	1.932964382	0.691922746
B	F7	22	strong	gen	car	4	3	0.907566422	2.400748596	0.378034761
B	F7	23	strong	gen	car	4	3	0.891618962	1.954742295	0.456131206
B	F7	24	strong	gen	car	4	3	1.420167693	2.388854966	0.594497244
B	F8	1	constrained+mild	gen	car	4	2	0.478293283	0.772844467	0.618873918
B	F8	2	constrained+mild	gen	car	4	2	0.623690978	0.729177404	0.855335032
B	F8	3	constrained+mild	gen	car	4	2	0.849523114	1.053888118	0.806084725
B	F8	4	constrained+mild	gen	car	4	2	0.841507806	1.27568946	0.659649415
B	F8	5	constrained+mild	gen	car	4	2	0.808870347	1.479181386	0.546836483
B	F8	6	constrained+mild	gen	car	4	2	0.679988762	1.701853526	0.399557748
B	F8	7	constrained+mild	gen	car	4	2	0.476805405	1.823827445	0.261431204
B	F8	8	constrained+mild	gen	car	4	2	0.542128194	1.738247957	0.311881969
B	F8	9	constrained+mild	gen	car	4	2	1.083023255	1.924815462	0.562663422
B	F8	10	constrained+mild	gen	car	4	2	1.341681085	1.878378759	0.714276116
B	F8	11	constrained+mild	gen	car	4	2	0.388653878	1.898594197	0.204706134
B	F8	12	constrained+mild	gen	car	4	2	0.698227502	1.768448047	0.394825001
B	F8	13	constrained+mild	gen	car	4	2	0.177013496	1.857264796	0.095308701
B	F8	14	constrained+mild	gen	car	4	2	0.530419839	1.765199891	0.300487125
B	F8	15	constrained+mild	gen	car	4	2	1.178070798	2.005580553	0.587396401
B	F8	16	constrained+mild	gen	car	4	2	0.866744809	1.922977586	0.450730583
B	F8	17	constrained+mild	gen	car	4	2	1.132172683	1.86602473	0.606729732
B	F8	18	constrained+mild	gen	car	4	2	1.064538158	1.559174715	0.682757454
B	F8	19	constrained+mild	gen	car	4	2	1.294295866	1.869442676	0.692343169
B	F8	20	constrained+mild	gen	car	4	2	1.159388557	1.872904393	0.61903243
B	F8	21	constrained+mild	gen	car	4	2	1.48574141	2.300214068	0.645914409
B	F8	22	constrained+mild	gen	car	4	2	1.428023747	1.928497606	0.740485103
B	F8	23	constrained+mild	gen	car	4	2	1.306407009	2.25409687	0.579570038
B	F8	24	constrained+mild	gen	car	4	2	0.795516856	1.852116951	0.429517616
B	G1	1	mild	car	gen	10	4	0.358826092	1.599756491	0.224300445
B	G1	2	mild	car	gen	10	4	0.926500827	2.045981345	0.452839333
B	G1	3	mild	car	gen	10	4	1.158910168	2.328551338	0.497695777
B	G1	4	mild	car	gen	10	4	1.514247127	1.865637149	0.811651466
B	G1	5	mild	car	gen	10	4	1.752112962	1.924486135	0.910431585
B	G1	6	mild	car	gen	10	4	1.465865766	1.802025343	0.813454578
B	G1	7	mild	car	gen	10	4	1.585527891	1.828153626	0.867283728
B	G1	8	mild	car	gen	10	4	1.846516051	1.937279629	0.953148953
B	G1	9	mild	car	gen	10	4	1.718851228	2.465545216	0.697148532
B	G1	10	mild	car	gen	10	4	1.931166203	1.902689009	1.014966815
B	G1	11	mild	car	gen	10	4	1.854765774	2.345446325	0.790794381
B	G1	12	mild	car	gen	10	4	2.354247102	1.816410204	1.296098809
B	G1	13	mild	car	gen	10	4	1.896416887	2.452626536	0.773218775
B	G1	14	mild	car	gen	10	4	1.895524547	2.364667979	0.801602831
B	G1	15	mild	car	gen	10	4	1.925490635	1.808657751	1.064596458
B	G1	16	mild	car	gen	10	4	1.756923634	2.274581398	0.77241625
B	G1	17	mild	car	gen	10	4	1.81584584	2.156599659	0.841994866
B	G1	18	mild	car	gen	10	4	1.756730881	1.661651034	1.057220105
B	G1	19	mild	car	gen	10	4	1.81535403	1.731758767	1.048271887
B	G1	20	mild	car	gen	10	4	1.867140808	2.098244449	0.889858571
B	G1	21	mild	car	gen	10	4	1.841469869	2.378757129	0.774131098
B	G1	22	mild	car	gen	10	4	1.793886556	2.160894609	0.830159208
B	G1	23	mild	car	gen	10	4	1.879998262	1.767987208	1.063355127
B	G1	24	mild	car	gen	10	4	1.808500659	1.781154236	1.015353203
B	G2	1	strong	car	gen	10	4	0.235527165	1.599756491	0.147226885
B	G2	2	strong	car	gen	10	4	0.561695454	2.045981345	0.274535961
B	G2	3	strong	car	gen	10	4	1.548855461	2.328551338	0.665158391
B	G2	4	strong	car	gen	10	4	1.592492572	1.865637149	0.8535918
B	G2	5	strong	car	gen	10	4	1.695516775	1.924486135	0.881023118
B	G2	6	strong	car	gen	10	4	1.326211473	1.802025343	0.735956061
B	G2	7	strong	car	gen	10	4	1.538392888	1.828153626	0.841500882
B	G2	8	strong	car	gen	10	4	1.562352609	1.937279629	0.806467267
B	G2	9	strong	car	gen	10	4	1.882715885	2.465545216	0.763610366
B	G2	10	strong	car	gen	10	4	1.641215142	1.902689009	0.862576666
B	G2	11	strong	car	gen	10	4	1.89615685	2.345446325	0.8084418
B	G2	12	strong	car	gen	10	4	1.926809446	1.816410204	1.060778805
B	G2	13	strong	car	gen	10	4	1.771723138	2.452626536	0.722377872
B	G2	14	strong	car	gen	10	4	2.177405347	2.364667979	0.920808065
B	G2	15	strong	car	gen	10	4	1.800823122	1.808657751	0.995668263
B	G2	16	strong	car	gen	10	4	1.843006185	2.274581398	0.810261698
B	G2	17	strong	car	gen	10	4	1.978632093	2.156599659	0.917477699
B	G2	18	strong	car	gen	10	4	2.322755592	1.661651034	1.397860047
B	G2	19	strong	car	gen	10	4	1.733039048	1.731758767	1.000739295
B	G2	20	strong	car	gen	10	4	2.394031334	2.098244449	1.140968744
B	G2	21	strong	car	gen	10	4	1.729781371	2.378757129	0.727178639
B	G2	22	strong	car	gen	10	4	2.271703568	2.160894609	1.051279206
B	G2	23	strong	car	gen	10	4	1.844524471	1.767987208	1.04329062
B	G2	24	strong	car	gen	10	4	2.245472877	1.781154236	1.260684129
B	G7	1	mild	gen	car	4	4	0.151431824	0.565055625	0.267994544
B	G7	2	mild	gen	car	4	4	0.35068717	0.4777119	0.734097622
B	G7	3	mild	gen	car	4	4	1.079283182	0.920304863	1.172745278
B	G7	4	mild	gen	car	4	4	1.367778784	1.585545153	0.862655208
B	G7	5	mild	gen	car	4	4	1.311793008	1.770647632	0.740854919
B	G7	6	mild	gen	car	4	4	1.135428756	1.730124422	0.656270001
B	G7	7	mild	gen	car	4	4	1.091783642	2.235118405	0.488467922
B	G7	8	mild	gen	car	4	4	1.082741821	1.943309233	0.557163936
B	G7	9	mild	gen	car	4	4	1.546589789	2.009509325	0.769635537
B	G7	10	mild	gen	car	4	4	1.633187855	1.990476708	0.820500862
B	G7	11	mild	gen	car	4	4	1.545940724	1.98801976	0.77762845
B	G7	12	mild	gen	car	4	4	1.453389206	1.83198539	0.793341046
B	G7	13	mild	gen	car	4	4	1.092102171	1.937911098	0.563546064
B	G7	14	mild	gen	car	4	4	1.166443095	2.052302706	0.568358211
B	G7	15	mild	gen	car	4	4	1.285814508	1.966911945	0.653722456
B	G7	16	mild	gen	car	4	4	0.850991173	2.017238556	0.421859463
B	G7	17	mild	gen	car	4	4	1.244787303	2.090325008	0.595499407
B	G7	18	mild	gen	car	4	4	1.080197788	1.748264298	0.6178687
B	G7	19	mild	gen	car	4	4	0.833056902	1.986482468	0.419362826
B	G7	20	mild	gen	car	4	4	0.665488194	1.985512846	0.335171941
B	G7	21	mild	gen	car	4	4	1.512839926	2.040732444	0.741322034
B	G7	22	mild	gen	car	4	4	1.413162685	1.977481552	0.714627493
B	G7	23	mild	gen	car	4	4	1.513823535	1.993766898	0.759278096
B	G7	24	mild	gen	car	4	4	1.424957169	2.448240963	0.582033056
B	G8	1	strong	gen	car	4	4	0.23393873	0.565055625	0.414010089
B	G8	2	strong	gen	car	4	4	0.263595478	0.4777119	0.551787549
B	G8	3	strong	gen	car	4	4	0.843997794	0.920304863	0.91708501
B	G8	4	strong	gen	car	4	4	0.692021593	1.585545153	0.436456566
B	G8	5	strong	gen	car	4	4	0.068919002	1.770647632	0.038923048
B	G8	6	strong	gen	car	4	4	0.265887943	1.730124422	0.1536814
B	G8	7	strong	gen	car	4	4	0.569229621	2.235118405	0.254675376
B	G8	8	strong	gen	car	4	4	1.535801337	1.943309233	0.790302084
B	G8	9	strong	gen	car	4	4	0.595548865	2.009509325	0.296365316
B	G8	10	strong	gen	car	4	4	0.622756853	1.990476708	0.312868194
B	G8	11	strong	gen	car	4	4	1.104210802	1.98801976	0.555432508
B	G8	12	strong	gen	car	4	4	1.236905119	1.83198539	0.675171934
B	G8	13	strong	gen	car	4	4	1.155042357	1.937911098	0.596024429
B	G8	14	strong	gen	car	4	4	0.220665149	2.052302706	0.107520761
B	G8	15	strong	gen	car	4	4	0.599371517	1.966911945	0.304727173
B	G8	16	strong	gen	car	4	4	1.151674976	2.017238556	0.570916599
B	G8	17	strong	gen	car	4	4	1.668845435	2.090325008	0.798366488
B	G8	18	strong	gen	car	4	4	1.656484623	1.748264298	0.947502403
B	G8	19	strong	gen	car	4	4	1.20914584	1.986482468	0.608686892
B	G8	20	strong	gen	car	4	4	1.167117922	1.985512846	0.587816858
B	G8	21	strong	gen	car	4	4	1.266294461	2.040732444	0.62050979
B	G8	22	strong	gen	car	4	4	1.373436975	1.977481552	0.694538451
B	G8	23	strong	gen	car	4	4	0.840872676	1.993766898	0.421750746
B	G8	24	strong	gen	car	4	4	0.847640408	2.448240963	0.346224257
B	H1	1	constrained+strong	car	gen	10	3	0.346646368	1.742526201	0.198933231
B	H1	2	constrained+strong	car	gen	10	3	0.457355038	2.00566026	0.228032158
B	H1	3	constrained+strong	car	gen	10	3	1.172454194	1.851392134	0.633282476
B	H1	4	constrained+strong	car	gen	10	3	0.776822464	1.901261357	0.408582682
B	H1	5	constrained+strong	car	gen	10	3	0.746836384	2.100007509	0.355635102
B	H1	6	constrained+strong	car	gen	10	3	1.776180258	1.944729787	0.913330104
B	H1	7	constrained+strong	car	gen	10	3	1.600305498	2.250871713	0.710971438
B	H1	8	constrained+strong	car	gen	10	3	1.776878897	1.911802594	0.929425926
B	H1	9	constrained+strong	car	gen	10	3	1.128519337	1.935669513	0.583012404
B	H1	10	constrained+strong	car	gen	10	3	0.767410899	1.929548204	0.397715329
B	H1	11	constrained+strong	car	gen	10	3	0.863901835	1.834977838	0.470796877
B	H1	12	constrained+strong	car	gen	10	3	0.878114281	2.054659478	0.427377037
B	H1	13	constrained+strong	car	gen	10	3	0.412161856	1.941426696	0.212298439
B	H1	14	constrained+strong	car	gen	10	3	1.19039489	1.917854661	0.620690876
B	H1	15	constrained+strong	car	gen	10	3	1.225241287	2.085303498	0.587560174
B	H1	16	constrained+strong	car	gen	10	3	0.94080293	1.922086374	0.489469642
B	H1	17	constrained+strong	car	gen	10	3	1.029100671	1.852865586	0.555410322
B	H1	18	constrained+strong	car	gen	10	3	1.212791345	1.781123425	0.680913702
B	H1	19	constrained+strong	car	gen	10	3	1.175360283	1.900411161	0.618476837
B	H1	20	constrained+strong	car	gen	10	3	1.204208326	2.019980055	0.596148622
B	H1	21	constrained+strong	car	gen	10	3	1.490997605	2.01256765	0.740843472
B	H1	22	constrained+strong	car	gen	10	3	1.458916738	1.977473162	0.737768161
B	H1	23	constrained+strong	car	gen	10	3	1.606884705	1.951271572	0.823506439
B	H1	24	constrained+strong	car	gen	10	3	1.190765728	1.951966929	0.610033762
B	H2	1	mild	car	gen	10	1	0.289377817	1.790945586	0.16157823
B	H2	2	mild	car	gen	10	1	0.718147315	1.978615353	0.362954484
B	H2	3	mild	car	gen	10	1	1.977643029	1.920158865	1.029937191
B	H2	4	mild	car	gen	10	1	2.416867571	2.342264463	1.031850847
B	H2	5	mild	car	gen	10	1	2.171249698	2.278754133	0.952823153
B	H2	6	mild	car	gen	10	1	2.185466501	2.201478666	0.992726632
B	H2	7	mild	car	gen	10	1	2.239016361	2.021266501	1.107729416
B	H2	8	mild	car	gen	10	1	2.24174543	2.417136921	0.92743833
B	H2	9	mild	car	gen	10	1	2.182847711	2.045765938	1.067007555
B	H2	10	mild	car	gen	10	1	2.090476188	1.98095255	1.05528837
B	H2	11	mild	car	gen	10	1	2.270476287	2.397853304	0.946878728
B	H2	12	mild	car	gen	10	1	2.100903985	2.122304384	0.989916433
B	H2	13	mild	car	gen	10	1	1.069542939	2.359677536	0.453258092
B	H2	14	mild	car	gen	10	1	2.241756383	1.819803629	1.23186719
B	H2	15	mild	car	gen	10	1	2.210276033	1.97626679	1.118409743
B	H2	16	mild	car	gen	10	1	2.126014422	1.816806463	1.170193119
B	H2	17	mild	car	gen	10	1	2.168224221	1.795369238	1.207675934
B	H2	18	mild	car	gen	10	1	1.949124811	1.791612414	1.087916558
B	H2	19	mild	car	gen	10	1	2.241997872	1.896959878	1.18188998
B	H2	20	mild	car	gen	10	1	2.309847095	1.962910567	1.176745968
B	H2	21	mild	car	gen	10	1	2.313951004	2.2806644	1.014595134
B	H2	22	mild	car	gen	10	1	2.015191448	1.885777177	1.068626491
B	H2	23	mild	car	gen	10	1	2.063988813	1.692830913	1.21925279
B	H2	24	mild	car	gen	10	1	2.272421637	1.890159719	1.202237893
B	H7	1	constrained+strong	gen	car	4	3	0.176435234	0.561219547	0.314378276
B	H7	2	constrained+strong	gen	car	4	3	0.319319868	0.547527531	0.583203308
B	H7	3	constrained+strong	gen	car	4	3	0.25536595	1.135022049	0.224987655
B	H7	4	constrained+strong	gen	car	4	3	0.074558852	1.537295605	0.04850001
B	H7	5	constrained+strong	gen	car	4	3	0.382996371	1.755613583	0.218155279
B	H7	6	constrained+strong	gen	car	4	3	0.374352253	1.908751889	0.196124103
B	H7	7	constrained+strong	gen	car	4	3	0.070516575	1.919290723	0.036740955
B	H7	8	constrained+strong	gen	car	4	3	0.587065411	2.033002162	0.288767726
B	H7	9	constrained+strong	gen	car	4	3	1.239894036	2.212154389	0.560491637
B	H7	10	constrained+strong	gen	car	4	3	0.012040542	2.057763879	0.005851275
B	H7	11	constrained+strong	gen	car	4	3	0.152344539	1.913669847	0.07960858
B	H7	12	constrained+strong	gen	car	4	3	1.325995583	1.888111224	0.702286796
B	H7	13	constrained+strong	gen	car	4	3	0.252920176	2.168639399	0.116626202
B	H7	14	constrained+strong	gen	car	4	3	1.128437513	1.663326039	0.678422322
B	H7	15	constrained+strong	gen	car	4	3	0.766629185	2.080167186	0.368542101
B	H7	16	constrained+strong	gen	car	4	3	0.703340953	1.844512615	0.381315339
B	H7	17	constrained+strong	gen	car	4	3	1.27809479	1.672001916	0.764409884
B	H7	18	constrained+strong	gen	car	4	3	1.414343062	2.060065462	0.686552485
B	H7	19	constrained+strong	gen	car	4	3	1.587429273	1.926005866	0.824207912
B	H7	20	constrained+strong	gen	car	4	3	0.826969904	1.932479557	0.427932032
B	H7	21	constrained+strong	gen	car	4	3	1.275539073	1.932964382	0.65988752
B	H7	22	constrained+strong	gen	car	4	3	1.151566846	2.400748596	0.479669903
B	H7	23	constrained+strong	gen	car	4	3	1.382150191	1.954742295	0.7070754
B	H7	24	constrained+strong	gen	car	4	3	1.171964818	2.388854966	0.49059689
B	H8	1	mild	gen	car	4	1	0.21193484	0.805528713	0.263100292
B	H8	2	mild	gen	car	4	1	0.799552236	0.741973706	1.077601846
B	H8	3	mild	gen	car	4	1	0.93076384	1.086289839	0.856828267
B	H8	4	mild	gen	car	4	1	0.924377151	1.362851327	0.678267051
B	H8	5	mild	gen	car	4	1	0.756075224	1.990863116	0.379772581
B	H8	6	mild	gen	car	4	1	1.07209477	1.618495877	0.662401916
B	H8	7	mild	gen	car	4	1	1.04533906	1.822098086	0.573700762
B	H8	8	mild	gen	car	4	1	1.259772645	1.928781126	0.653144428
B	H8	9	mild	gen	car	4	1	1.764377411	2.033511531	0.867650556
B	H8	10	mild	gen	car	4	1	1.981740759	2.085318625	0.950329957
B	H8	11	mild	gen	car	4	1	1.772378979	1.974797335	0.897499175
B	H8	12	mild	gen	car	4	1	1.763859356	1.952011229	0.903611275
B	H8	13	mild	gen	car	4	1	1.612447148	2.041505051	0.789832554
B	H8	14	mild	gen	car	4	1	0.917977873	2.090988005	0.439016327
B	H8	15	mild	gen	car	4	1	1.138665495	1.891888598	0.601867095
B	H8	16	mild	gen	car	4	1	1.501483545	1.872135942	0.802016302
B	H8	17	mild	gen	car	4	1	0.984720101	1.833473003	0.537079138
B	H8	18	mild	gen	car	4	1	1.325991971	2.02682805	0.654220259
B	H8	19	mild	gen	car	4	1	1.190023096	2.059798259	0.577737694
B	H8	20	mild	gen	car	4	1	0.746278375	1.916049524	0.389488041
B	H8	21	mild	gen	car	4	1	1.095816241	2.153259388	0.508910467
B	H8	22	mild	gen	car	4	1	1.958931631	2.028140739	0.965875589
B	H8	23	mild	gen	car	4	1	1.648609695	2.340768359	0.704302794
B	H8	24	mild	gen	car	4	1	1.251433742	2.255837011	0.554753618
A	A11	1	constrained+mild	str	pit	2	1	0.57411972	0.623959192	0.920123827
A	A11	2	constrained+mild	str	pit	2	1	0.122237716	1.990232509	0.061418812
A	A11	3	constrained+mild	str	pit	2	1	0.104554973	1.971249827	0.05303994
A	A11	4	constrained+mild	str	pit	2	1	0.831817631	1.883613647	0.44160735
A	A11	5	constrained+mild	str	pit	2	1	1.198636223	2.13880406	0.560423577
A	A11	6	constrained+mild	str	pit	2	1	1.239476117	2.115429657	0.585921689
A	A11	7	constrained+mild	str	pit	2	1	1.026785442	2.205761354	0.465501601
A	A11	8	constrained+mild	str	pit	2	1	0.680047739	2.081442206	0.326719491
A	A11	9	constrained+mild	str	pit	2	1	1.798597478	2.13760034	0.841409615
A	A11	10	constrained+mild	str	pit	2	1	1.657850205	1.746394706	0.949298689
A	A11	11	constrained+mild	str	pit	2	1	2.020362977	2.192291443	0.921575908
A	A11	12	constrained+mild	str	pit	2	1	2.421540365	2.123061791	1.140588736
A	A11	13	constrained+mild	str	pit	2	1	1.007306821	2.09887679	0.479926609
A	A11	14	constrained+mild	str	pit	2	1	1.863726028	2.084498515	0.894088441
A	A11	15	constrained+mild	str	pit	2	1	1.992124413	2.173535988	0.916536199
A	A11	16	constrained+mild	str	pit	2	1	2.374932138	2.045047328	1.161309132
A	A11	17	constrained+mild	str	pit	2	1	1.915133207	2.126396154	0.900647419
A	A11	18	constrained+mild	str	pit	2	1	2.262031	2.420772128	0.934425415
A	A11	19	constrained+mild	str	pit	2	1	2.133421926	2.123734905	1.004561313
A	A11	20	constrained+mild	str	pit	2	1	2.362190435	2.164635497	1.091264759
A	A11	21	constrained+mild	str	pit	2	1	2.064165914	2.74922613	0.750817072
A	A11	22	constrained+mild	str	pit	2	1	2.052447227	2.607996704	0.786982293
A	A11	23	constrained+mild	str	pit	2	1	2.014081025	2.173100683	0.926823612
A	A11	24	constrained+mild	str	pit	2	1	2.376628294	2.454525926	0.968263675
A	A5	1	constrained+mild	pit	str	1	4	0.024113212	1.033028317	0.023342257
A	A5	2	constrained+mild	pit	str	1	4	0.038260925	1.473312152	0.025969327
A	A5	3	constrained+mild	pit	str	1	4	0.024301478	1.366694305	0.017781209
A	A5	4	constrained+mild	pit	str	1	4	0.060205548	1.34297835	0.044829872
A	A5	5	constrained+mild	pit	str	1	4	0.051733555	1.354840877	0.03818423
A	A5	6	constrained+mild	pit	str	1	4	0.158437732	1.37860364	0.114926239
A	A5	7	constrained+mild	pit	str	1	4	0.423697722	1.469135846	0.288399281
A	A5	8	constrained+mild	pit	str	1	4	0.460058049	1.208302346	0.38074746
A	A5	9	constrained+mild	pit	str	1	4	0.375367587	1.265733514	0.296561308
A	A5	10	constrained+mild	pit	str	1	4	0.29338064	1.12639064	0.260460829
A	A5	11	constrained+mild	pit	str	1	4	0.302342623	1.112920978	0.27166585
A	A5	12	constrained+mild	pit	str	1	4	0.007016302	1.410038965	0.004975963
A	A5	13	constrained+mild	pit	str	1	4	0.017798929	1.667753452	0.010672398
A	A5	14	constrained+mild	pit	str	1	4	0.021260169	1.736340813	0.012244237
A	A5	15	constrained+mild	pit	str	1	4	0.039789879	1.475310713	0.026970507
A	A5	16	constrained+mild	pit	str	1	4	0.006972432	1.343702916	0.005188968
A	A5	17	constrained+mild	pit	str	1	4	0.012477696	1.444180105	0.008639986
A	A5	18	constrained+mild	pit	str	1	4	0.015613941	1.343646588	0.011620572
A	A5	19	constrained+mild	pit	str	1	4	0.007618972	1.498236565	0.005085293
A	A5	20	constrained+mild	pit	str	1	4	0.00398709	1.374541472	0.002900669
A	A5	21	constrained+mild	pit	str	1	4	0.013225436	1.583086958	0.008354207
A	A5	22	constrained+mild	pit	str	1	4	0.029506153	1.531154069	0.019270531
A	A5	23	constrained+mild	pit	str	1	4	0.013907862	1.231907947	0.011289693
A	A5	24	constrained+mild	pit	str	1	4	0.03051479	1.338772756	0.022793107
A	A6	1	mild	pit	str	1	2	0.40446816	1.109030974	0.364704115
A	A6	2	mild	pit	str	1	2	0.10327372	1.567188924	0.065897429
A	A6	3	mild	pit	str	1	2	0.18055473	1.452245822	0.124327939
A	A6	4	mild	pit	str	1	2	0.970512179	1.673505777	0.579927594
A	A6	5	mild	pit	str	1	2	1.207022326	1.263405682	0.955371931
A	A6	6	mild	pit	str	1	2	0.973930109	1.268450783	0.76781072
A	A6	7	mild	pit	str	1	2	0.943314173	1.224463845	0.770389568
A	A6	8	mild	pit	str	1	2	0.901789993	1.64391935	0.54856097
A	A6	9	mild	pit	str	1	2	0.8400374	1.241238841	0.676773375
A	A6	10	mild	pit	str	1	2	0.739409468	1.110187621	0.666022079
A	A6	11	mild	pit	str	1	2	0.961047903	1.358193971	0.707592526
A	A6	12	mild	pit	str	1	2	1.090308866	1.545789926	0.705340906
A	A6	13	mild	pit	str	1	2	1.363790938	1.41106288	0.966499054
A	A6	14	mild	pit	str	1	2	1.466433269	1.28150474	1.144305771
A	A6	15	mild	pit	str	1	2	1.626842063	1.431763741	1.136250358
A	A6	16	mild	pit	str	1	2	1.462635053	1.475905111	0.991008868
A	A6	17	mild	pit	str	1	2	1.513892482	1.432818935	1.056583246
A	A6	18	mild	pit	str	1	2	1.365659124	1.362782072	1.002111161
A	A6	19	mild	pit	str	1	2	1.560506095	1.536809129	1.015419589
A	A6	20	mild	pit	str	1	2	1.32548226	1.315142733	1.007861905
A	A6	21	mild	pit	str	1	2	1.409795924	1.757787489	0.802028648
A	A6	22	mild	pit	str	1	2	1.502741656	1.387309937	1.083205429
A	A6	23	mild	pit	str	1	2	1.517962209	1.18253169	1.283654571
A	A6	24	mild	pit	str	1	2	1.308742245	1.106717264	1.182544347
A	B11	1	constrained+strong	str	pit	2	2	0.03940646	0.5412479	0.072806675
A	B11	2	constrained+strong	str	pit	2	2	0.057754447	0.063794806	0.905315832
A	B11	3	constrained+strong	str	pit	2	2	0.036943963	1.955366939	0.018893622
A	B11	4	constrained+strong	str	pit	2	2	0.038396933	2.494997706	0.015389566
A	B11	5	constrained+strong	str	pit	2	2	0.031375059	2.578486381	0.012168014
A	B11	6	constrained+strong	str	pit	2	2	0.017267557	2.115809074	0.008161207
A	B11	7	constrained+strong	str	pit	2	2	0.046629849	2.547671704	0.018302927
A	B11	8	constrained+strong	str	pit	2	2	0.055137912	2.123008155	0.025971597
A	B11	9	constrained+strong	str	pit	2	2	0.052542691	2.592169608	0.020269774
A	B11	10	constrained+strong	str	pit	2	2	0.339029502	1.869500339	0.181347655
A	B11	11	constrained+strong	str	pit	2	2	0.046602198	2.078460283	0.0224215
A	B11	12	constrained+strong	str	pit	2	2	0.030970412	2.51106868	0.012333558
A	B11	13	constrained+strong	str	pit	2	2	0.019623706	2.64251393	0.00742615
A	B11	14	constrained+strong	str	pit	2	2	0.033379749	2.112533877	0.015800811
A	B11	15	constrained+strong	str	pit	2	2	0.031388779	2.490048958	0.012605687
A	B11	16	constrained+strong	str	pit	2	2	0.056346738	2.450488158	0.022994087
A	B11	17	constrained+strong	str	pit	2	2	0.044533212	2.09114476	0.021296093
A	B11	18	constrained+strong	str	pit	2	2	0.058615418	2.070176111	0.028314218
A	B11	19	constrained+strong	str	pit	2	2	0.04045353	2.654945756	0.015237046
A	B11	20	constrained+strong	str	pit	2	2	0.035629453	2.483549141	0.014346184
A	B11	21	constrained+strong	str	pit	2	2	0.024571387	2.732675162	0.008991697
A	B11	22	constrained+strong	str	pit	2	2	0.037942388	2.570569029	0.014760307
A	B11	23	constrained+strong	str	pit	2	2	0.036354022	2.463561437	0.014756694
A	B11	24	constrained+strong	str	pit	2	2	0.052787704	2.569809859	0.020541482
A	B5	1	constrained+strong	pit	str	1	2	0.025142101	1.109030974	0.022670333
A	B5	2	constrained+strong	pit	str	1	2	0.07708845	1.567188924	0.049188996
A	B5	3	constrained+strong	pit	str	1	2	0.20795605	1.452245822	0.143196177
A	B5	4	constrained+strong	pit	str	1	2	1.21875785	1.673505777	0.728266294
A	B5	5	constrained+strong	pit	str	1	2	1.517777205	1.263405682	1.20133796
A	B5	6	constrained+strong	pit	str	1	2	1.12580889	1.268450783	0.887546372
A	B5	7	constrained+strong	pit	str	1	2	1.286266668	1.224463845	1.050473375
A	B5	8	constrained+strong	pit	str	1	2	1.11423107	1.64391935	0.677789375
A	B5	9	constrained+strong	pit	str	1	2	0.923486112	1.241238841	0.744003556
A	B5	10	constrained+strong	pit	str	1	2	0.789769563	1.110187621	0.711383867
A	B5	11	constrained+strong	pit	str	1	2	1.101666119	1.358193971	0.811125762
A	B5	12	constrained+strong	pit	str	1	2	0.851701516	1.545789926	0.550981412
A	B5	13	constrained+strong	pit	str	1	2	1.034189349	1.41106288	0.732915141
A	B5	14	constrained+strong	pit	str	1	2	1.122545654	1.28150474	0.875959034
A	B5	15	constrained+strong	pit	str	1	2	1.335757202	1.431763741	0.932945264
A	B5	16	constrained+strong	pit	str	1	2	1.249988506	1.475905111	0.846930129
A	B5	17	constrained+strong	pit	str	1	2	1.259811196	1.432818935	0.879253593
A	B5	18	constrained+strong	pit	str	1	2	1.209859722	1.362782072	0.887786644
A	B5	19	constrained+strong	pit	str	1	2	1.36530732	1.536809129	0.888403963
A	B5	20	constrained+strong	pit	str	1	2	1.108354465	1.315142733	0.842763631
A	B5	21	constrained+strong	pit	str	1	2	1.326838762	1.757787489	0.754834569
A	B5	22	constrained+strong	pit	str	1	2	1.173151139	1.387309937	0.845630171
A	B5	23	constrained+strong	pit	str	1	2	1.163544437	1.18253169	0.983943557
A	B5	24	constrained+strong	pit	str	1	2	1.137621132	1.106717264	1.027923905
A	B6	1	constrained+strong	pit	str	1	4	0.02757099	1.033028317	0.026689481
A	B6	2	constrained+strong	pit	str	1	4	0.023210887	1.473312152	0.015754223
A	B6	3	constrained+strong	pit	str	1	4	0.024352938	1.366694305	0.017818863
A	B6	4	constrained+strong	pit	str	1	4	0.029527337	1.34297835	0.021986458
A	B6	5	constrained+strong	pit	str	1	4	0.031291812	1.354840877	0.023096301
A	B6	6	constrained+strong	pit	str	1	4	0.060524881	1.37860364	0.043903033
A	B6	7	constrained+strong	pit	str	1	4	0.021753999	1.469135846	0.014807343
A	B6	8	constrained+strong	pit	str	1	4	0.014163087	1.208302346	0.011721476
A	B6	9	constrained+strong	pit	str	1	4	0.030685097	1.265733514	0.024242937
A	B6	10	constrained+strong	pit	str	1	4	0.356020461	1.12639064	0.316071928
A	B6	11	constrained+strong	pit	str	1	4	0.009149462	1.112920978	0.008221124
A	B6	12	constrained+strong	pit	str	1	4	0.009765609	1.410038965	0.006925772
A	B6	13	constrained+strong	pit	str	1	4	0.018441638	1.667753452	0.011057772
A	B6	14	constrained+strong	pit	str	1	4	0.038366921	1.736340813	0.022096423
A	B6	15	constrained+strong	pit	str	1	4	0.005526813	1.475310713	0.003746203
A	B6	16	constrained+strong	pit	str	1	4	0.013888069	1.343702916	0.010335669
A	B6	17	constrained+strong	pit	str	1	4	0.045766496	1.444180105	0.031690297
A	B6	18	constrained+strong	pit	str	1	4	0.031398897	1.343646588	0.023368419
A	B6	19	constrained+strong	pit	str	1	4	0.009286353	1.498236565	0.006198188
A	B6	20	constrained+strong	pit	str	1	4	0.020027268	1.374541472	0.014570145
A	B6	21	constrained+strong	pit	str	1	4	0.010125368	1.583086958	0.006395964
A	B6	22	constrained+strong	pit	str	1	4	0.031662935	1.531154069	0.02067913
A	B6	23	constrained+strong	pit	str	1	4	0.008241051	1.231907947	0.006689665
A	B6	24	constrained+strong	pit	str	1	4	0.031525573	1.338772756	0.023548114
A	C10	1	strong	str	pit	2	2	0.142524809	0.5412479	0.263326303
A	C10	2	strong	str	pit	2	2	0.025683645	0.063794806	0.402597742
A	C10	3	strong	str	pit	2	2	0.480103653	1.955366939	0.245531232
A	C10	4	strong	str	pit	2	2	0.844106934	2.494997706	0.338319723
A	C10	5	strong	str	pit	2	2	0.064345148	2.578486381	0.02495462
A	C10	6	strong	str	pit	2	2	0.531623594	2.115809074	0.251262555
A	C10	7	strong	str	pit	2	2	1.696727318	2.547671704	0.66599135
A	C10	8	strong	str	pit	2	2	1.607917393	2.123008155	0.757376927
A	C10	9	strong	str	pit	2	2	1.405784168	2.592169608	0.542319516
A	C10	10	strong	str	pit	2	2	1.044625587	1.869500339	0.558772612
A	C10	11	strong	str	pit	2	2	0.981621994	2.078460283	0.472283258
A	C10	12	strong	str	pit	2	2	0.387283474	2.51106868	0.154230538
A	C10	13	strong	str	pit	2	2	0.135071537	2.64251393	0.051114787
A	C10	14	strong	str	pit	2	2	1.590746519	2.112533877	0.753004028
A	C10	15	strong	str	pit	2	2	1.899213585	2.490048958	0.762721383
A	C10	16	strong	str	pit	2	2	1.763789832	2.450488158	0.719770804
A	C10	17	strong	str	pit	2	2	1.968117813	2.09114476	0.941167657
A	C10	18	strong	str	pit	2	2	1.727910835	2.070176111	0.834668522
A	C10	19	strong	str	pit	2	2	1.866059706	2.654945756	0.702861707
A	C10	20	strong	str	pit	2	2	1.732916112	2.483549141	0.697757932
A	C10	21	strong	str	pit	2	2	1.836358243	2.732675162	0.672000195
A	C10	22	strong	str	pit	2	2	1.788084563	2.570569029	0.695598734
A	C10	23	strong	str	pit	2	2	1.541312678	2.463561437	0.6256441
A	C10	24	strong	str	pit	2	2	1.689841764	2.569809859	0.657574629
A	C11	1	constrained+mild	str	pit	2	2	0.129188771	0.5412479	0.238686877
A	C11	2	constrained+mild	str	pit	2	2	0.022171681	0.063794806	0.347546805
A	C11	3	constrained+mild	str	pit	2	2	0.014645786	1.955366939	0.007490045
A	C11	4	constrained+mild	str	pit	2	2	0.047421768	2.494997706	0.019006738
A	C11	5	constrained+mild	str	pit	2	2	0.016797382	2.578486381	0.006514435
A	C11	6	constrained+mild	str	pit	2	2	0.06755518	2.115809074	0.03192877
A	C11	7	constrained+mild	str	pit	2	2	0.013174679	2.547671704	0.005171263
A	C11	8	constrained+mild	str	pit	2	2	0.020944602	2.123008155	0.009865531
A	C11	9	constrained+mild	str	pit	2	2	0.008716985	2.592169608	0.003362814
A	C11	10	constrained+mild	str	pit	2	2	0.407745318	1.869500339	0.218103901
A	C11	11	constrained+mild	str	pit	2	2	0.009762808	2.078460283	0.004697135
A	C11	12	constrained+mild	str	pit	2	2	0.033564663	2.51106868	0.013366685
A	C11	13	constrained+mild	str	pit	2	2	0.057051257	2.64251393	0.021589766
A	C11	14	constrained+mild	str	pit	2	2	0.013776523	2.112533877	0.006521327
A	C11	15	constrained+mild	str	pit	2	2	0.010537821	2.490048958	0.004231974
A	C11	16	constrained+mild	str	pit	2	2	0.006763548	2.450488158	0.002760082
A	C11	17	constrained+mild	str	pit	2	2	0.009796627	2.09114476	0.004684815
A	C11	18	constrained+mild	str	pit	2	2	0.013133404	2.070176111	0.0063441
A	C11	19	constrained+mild	str	pit	2	2	0.037132315	2.654945756	0.013986092
A	C11	20	constrained+mild	str	pit	2	2	0.018748487	2.483549141	0.00754907
A	C11	21	constrained+mild	str	pit	2	2	0.009013386	2.732675162	0.003298375
A	C11	22	constrained+mild	str	pit	2	2	0.027704186	2.570569029	0.010777453
A	C11	23	constrained+mild	str	pit	2	2	0.007264304	2.463561437	0.0029487
A	C11	24	constrained+mild	str	pit	2	2	0.076032619	2.569809859	0.029586866
A	C4	1	strong	pit	str	1	2	0.527694226	1.109030974	0.475815588
A	C4	2	strong	pit	str	1	2	0.035401496	1.567188924	0.022589169
A	C4	3	strong	pit	str	1	2	0.053236276	1.452245822	0.036657896
A	C4	4	strong	pit	str	1	2	0.028177895	1.673505777	0.016837644
A	C4	5	strong	pit	str	1	2	0.011781512	1.263405682	0.009325201
A	C4	6	strong	pit	str	1	2	0.035470311	1.268450783	0.02796349
A	C4	7	strong	pit	str	1	2	0.018470061	1.224463845	0.015084203
A	C4	8	strong	pit	str	1	2	0.033036864	1.64391935	0.020096402
A	C4	9	strong	pit	str	1	2	0.014649945	1.241238841	0.01180268
A	C4	10	strong	pit	str	1	2	0.397708046	1.110187621	0.358234985
A	C4	11	strong	pit	str	1	2	0.03494343	1.358193971	0.025727864
A	C4	12	strong	pit	str	1	2	0.020993	1.545789926	0.013580759
A	C4	13	strong	pit	str	1	2	0.025722393	1.41106288	0.018229091
A	C4	14	strong	pit	str	1	2	0.013658464	1.28150474	0.010658145
A	C4	15	strong	pit	str	1	2	0.037412108	1.431763741	0.026130085
A	C4	16	strong	pit	str	1	2	0.026878952	1.475905111	0.018211843
A	C4	17	strong	pit	str	1	2	0.019928493	1.432818935	0.013908591
A	C4	18	strong	pit	str	1	2	0.011251791	1.362782072	0.008256486
A	C4	19	strong	pit	str	1	2	0.031622066	1.536809129	0.020576444
A	C4	20	strong	pit	str	1	2	0.024377557	1.315142733	0.018536054
A	C4	21	strong	pit	str	1	2	0.007001037	1.757787489	0.003982869
A	C4	22	strong	pit	str	1	2	0.044329749	1.387309937	0.031953746
A	C4	23	strong	pit	str	1	2	0.01816196	1.18253169	0.01535854
A	C4	24	strong	pit	str	1	2	0.01181201	1.106717264	0.010673015
A	C5	1	constrained+mild	pit	str	1	3	0.050631768	1.125358299	0.044991687
A	C5	2	constrained+mild	pit	str	1	3	0.094251549	1.61529372	0.05834948
A	C5	3	constrained+mild	pit	str	1	3	0.068873483	0.833063892	0.082674911
A	C5	4	constrained+mild	pit	str	1	3	0.062693472	1.584683938	0.03956213
A	C5	5	constrained+mild	pit	str	1	3	0.171875228	1.332126208	0.129023231
A	C5	6	constrained+mild	pit	str	1	3	0.320740517	1.282896697	0.250012739
A	C5	7	constrained+mild	pit	str	1	3	0.409005822	1.414781393	0.289094714
A	C5	8	constrained+mild	pit	str	1	3	0.167720021	1.653435877	0.10143727
A	C5	9	constrained+mild	pit	str	1	3	0.095760298	1.453443671	0.065885111
A	C5	10	constrained+mild	pit	str	1	3	0.312534135	1.361134748	0.229612928
A	C5	11	constrained+mild	pit	str	1	3	0.096751407	1.253959432	0.077156728
A	C5	12	constrained+mild	pit	str	1	3	0.061375775	1.343887034	0.045670338
A	C5	13	constrained+mild	pit	str	1	3	0.045274505	1.431874527	0.031619045
A	C5	14	constrained+mild	pit	str	1	3	0.073831647	1.425653645	0.051787927
A	C5	15	constrained+mild	pit	str	1	3	0.136034956	1.536795233	0.088518596
A	C5	16	constrained+mild	pit	str	1	3	0.067793391	1.494705001	0.0453557
A	C5	17	constrained+mild	pit	str	1	3	0.030320777	1.475799979	0.020545316
A	C5	18	constrained+mild	pit	str	1	3	0.090860324	1.398559416	0.064967081
A	C5	19	constrained+mild	pit	str	1	3	0.100860489	1.973441092	0.051108943
A	C5	20	constrained+mild	pit	str	1	3	0.106876896	1.336297552	0.079979864
A	C5	21	constrained+mild	pit	str	1	3	0.077157257	1.462391511	0.052761013
A	C5	22	constrained+mild	pit	str	1	3	0.110388685	1.683612743	0.065566553
A	C5	23	constrained+mild	pit	str	1	3	0.060025395	1.182880131	0.050745121
A	C5	24	constrained+mild	pit	str	1	3	0.109517618	1.322615282	0.082803835
A	D11	1	constrained+strong	str	pit	2	1	0.084786849	0.623959192	0.135885247
A	D11	2	constrained+strong	str	pit	2	1	0.067962652	1.990232509	0.034148097
A	D11	3	constrained+strong	str	pit	2	1	0.06244042	1.971249827	0.031675549
A	D11	4	constrained+strong	str	pit	2	1	0.053237784	1.883613647	0.028263643
A	D11	5	constrained+strong	str	pit	2	1	0.042807746	2.13880406	0.020014805
A	D11	6	constrained+strong	str	pit	2	1	0.022531819	2.115429657	0.010651179
A	D11	7	constrained+strong	str	pit	2	1	0.043015522	2.205761354	0.01950144
A	D11	8	constrained+strong	str	pit	2	1	0.068442021	2.081442206	0.032882018
A	D11	9	constrained+strong	str	pit	2	1	0.042691475	2.13760034	0.019971682
A	D11	10	constrained+strong	str	pit	2	1	0.312250489	1.746394706	0.178797203
A	D11	11	constrained+strong	str	pit	2	1	0.066534743	2.192291443	0.030349406
A	D11	12	constrained+strong	str	pit	2	1	0.069147186	2.123061791	0.032569559
A	D11	13	constrained+strong	str	pit	2	1	0.036077055	2.09887679	0.017188743
A	D11	14	constrained+strong	str	pit	2	1	0.021364526	2.084498515	0.01024924
A	D11	15	constrained+strong	str	pit	2	1	0.054490899	2.173535988	0.025070162
A	D11	16	constrained+strong	str	pit	2	1	0.069272215	2.045047328	0.03387316
A	D11	17	constrained+strong	str	pit	2	1	0.072280897	2.126396154	0.033992206
A	D11	18	constrained+strong	str	pit	2	1	0.04680579	2.420772128	0.019335066
A	D11	19	constrained+strong	str	pit	2	1	0.072064418	2.123734905	0.033932869
A	D11	20	constrained+strong	str	pit	2	1	0.073432865	2.164635497	0.033923894
A	D11	21	constrained+strong	str	pit	2	1	0.070656337	2.74922613	0.025700446
A	D11	22	constrained+strong	str	pit	2	1	0.072021956	2.607996704	0.027615815
A	D11	23	constrained+strong	str	pit	2	1	0.069456796	2.173100683	0.03196207
A	D11	24	constrained+strong	str	pit	2	1	0.070532887	2.454525926	0.028735849
A	D12	1	mild	str	pit	2	3	0.084416732	0.530870721	0.159015611
A	D12	2	mild	str	pit	2	3	0.122419842	2.13038552	0.057463704
A	D12	3	mild	str	pit	2	3	0.746178467	1.911706874	0.390320544
A	D12	4	mild	str	pit	2	3	0.834013994	2.44498508	0.3411121
A	D12	5	mild	str	pit	2	3	0.999805248	2.479023429	0.403306091
A	D12	6	mild	str	pit	2	3	1.107761218	2.341573881	0.473084034
A	D12	7	mild	str	pit	2	3	0.50827281	2.378039633	0.213736055
A	D12	8	mild	str	pit	2	3	0.530869022	2.084913898	0.254623955
A	D12	9	mild	str	pit	2	3	0.474622129	2.481911017	0.191232532
A	D12	10	mild	str	pit	2	3	1.721546159	1.806696735	0.952869469
A	D12	11	mild	str	pit	2	3	2.07585639	2.44200551	0.850062123
A	D12	12	mild	str	pit	2	3	1.823771801	2.464806075	0.739925067
A	D12	13	mild	str	pit	2	3	1.573040724	2.694241219	0.583852965
A	D12	14	mild	str	pit	2	3	1.391019286	2.490407613	0.558550849
A	D12	15	mild	str	pit	2	3	1.533292027	2.109266486	0.726931394
A	D12	16	mild	str	pit	2	3	1.2495711	2.263554111	0.552039421
A	D12	17	mild	str	pit	2	3	0.848043101	2.439794201	0.347587965
A	D12	18	mild	str	pit	2	3	1.330193626	2.47612145	0.537208555
A	D12	19	mild	str	pit	2	3	1.249950396	2.185559028	0.571913355
A	D12	20	mild	str	pit	2	3	0.806133651	2.059069872	0.391503786
A	D12	21	mild	str	pit	2	3	1.104879227	2.110648955	0.523478442
A	D12	22	mild	str	pit	2	3	0.861364297	2.072616213	0.415592762
A	D12	23	mild	str	pit	2	3	1.727817576	2.013202549	0.858243289
A	D12	24	mild	str	pit	2	3	1.768447805	2.492934753	0.709383911
A	D5	1	constrained+strong	pit	str	1	1	0.073690544	1.224760737	0.060167298
A	D5	2	constrained+strong	pit	str	1	1	0.063924294	1.421845924	0.044958665
A	D5	3	constrained+strong	pit	str	1	1	0.030037619	1.423801091	0.02109678
A	D5	4	constrained+strong	pit	str	1	1	0.032675983	1.430732609	0.022838637
A	D5	5	constrained+strong	pit	str	1	1	0.040686555	1.422116546	0.02860986
A	D5	6	constrained+strong	pit	str	1	1	0.029608844	1.644918638	0.018000187
A	D5	7	constrained+strong	pit	str	1	1	0.047178734	1.235999644	0.038170508
A	D5	8	constrained+strong	pit	str	1	1	0.080913902	1.343653242	0.060219333
A	D5	9	constrained+strong	pit	str	1	1	0.04916987	1.37847226	0.035669829
A	D5	10	constrained+strong	pit	str	1	1	0.315958504	1.084935741	0.291223243
A	D5	11	constrained+strong	pit	str	1	1	0.070589228	1.349958154	0.052289938
A	D5	12	constrained+strong	pit	str	1	1	0.047679046	1.405664433	0.033919224
A	D5	13	constrained+strong	pit	str	1	1	0.047403039	1.492731367	0.031755907
A	D5	14	constrained+strong	pit	str	1	1	0.036813366	1.413181846	0.026049985
A	D5	15	constrained+strong	pit	str	1	1	0.03302799	1.499310104	0.022028792
A	D5	16	constrained+strong	pit	str	1	1	0.050057975	1.418621124	0.035286359
A	D5	17	constrained+strong	pit	str	1	1	0.034804235	1.573776665	0.022115104
A	D5	18	constrained+strong	pit	str	1	1	0.02544301	1.589592285	0.016005997
A	D5	19	constrained+strong	pit	str	1	1	0.064705858	1.542136477	0.041958581
A	D5	20	constrained+strong	pit	str	1	1	0.023081428	1.324186907	0.017430642
A	D5	21	constrained+strong	pit	str	1	1	0.049706442	1.485039956	0.033471451
A	D5	22	constrained+strong	pit	str	1	1	0.069698098	1.506728183	0.046257911
A	D5	23	constrained+strong	pit	str	1	1	0.054553782	1.418976296	0.038445873
A	D5	24	constrained+strong	pit	str	1	1	0.081937198	1.393886491	0.058783265
A	D6	1	mild	pit	str	1	3	0.596002466	1.125358299	0.529611295
A	D6	2	mild	pit	str	1	3	0.503884239	1.61529372	0.311945891
A	D6	3	mild	pit	str	1	3	0.069408204	0.833063892	0.083316783
A	D6	4	mild	pit	str	1	3	0.768159591	1.584683938	0.484739937
A	D6	5	mild	pit	str	1	3	1.245830732	1.332126208	0.935219744
A	D6	6	mild	pit	str	1	3	1.248701417	1.282896697	0.973345258
A	D6	7	mild	pit	str	1	3	1.248182276	1.414781393	0.882243916
A	D6	8	mild	pit	str	1	3	1.428167593	1.653435877	0.863757472
A	D6	9	mild	pit	str	1	3	1.456650246	1.453443671	1.002206191
A	D6	10	mild	pit	str	1	3	1.185680399	1.361134748	0.871097003
A	D6	11	mild	pit	str	1	3	1.464736741	1.253959432	1.168089416
A	D6	12	mild	pit	str	1	3	1.822739734	1.343887034	1.356319161
A	D6	13	mild	pit	str	1	3	1.572325391	1.431874527	1.098088807
A	D6	14	mild	pit	str	1	3	1.296186266	1.425653645	0.909187354
A	D6	15	mild	pit	str	1	3	1.441025968	1.536795233	0.937682482
A	D6	16	mild	pit	str	1	3	1.701755754	1.494705001	1.138522821
A	D6	17	mild	pit	str	1	3	1.448958888	1.475799979	0.981812514
A	D6	18	mild	pit	str	1	3	1.577170385	1.398559416	1.127710677
A	D6	19	mild	pit	str	1	3	1.63284832	1.973441092	0.827411736
A	D6	20	mild	pit	str	1	3	1.552010979	1.336297552	1.161426194
A	D6	21	mild	pit	str	1	3	1.366405391	1.462391511	0.934363596
A	D6	22	mild	pit	str	1	3	1.430395151	1.683612743	0.849598672
A	D6	23	mild	pit	str	1	3	1.406679728	1.182880131	1.189198881
A	D6	24	mild	pit	str	1	3	1.367876859	1.322615282	1.034221272
A	E10	1	strong	str	pit	2	1	0.243457485	0.623959192	0.390181743
A	E10	2	strong	str	pit	2	1	0.030315617	1.990232509	0.015232199
A	E10	3	strong	str	pit	2	1	0.016867654	1.971249827	0.008556832
A	E10	4	strong	str	pit	2	1	0.027111788	1.883613647	0.014393498
A	E10	5	strong	str	pit	2	1	0.022302939	2.13880406	0.010427762
A	E10	6	strong	str	pit	2	1	0.02313187	2.115429657	0.010934833
A	E10	7	strong	str	pit	2	1	0.013655442	2.205761354	0.006190807
A	E10	8	strong	str	pit	2	1	0.037881504	2.081442206	0.018199643
A	E10	9	strong	str	pit	2	1	0.031746005	2.13760034	0.014851235
A	E10	10	strong	str	pit	2	1	0.338063538	1.746394706	0.193577968
A	E10	11	strong	str	pit	2	1	0.030501149	2.192291443	0.013912908
A	E10	12	strong	str	pit	2	1	0.037686963	2.123061791	0.017751232
A	E10	13	strong	str	pit	2	1	0.037418683	2.09887679	0.017827956
A	E10	14	strong	str	pit	2	1	0.013787298	2.084498515	0.006614204
A	E10	15	strong	str	pit	2	1	0.020326415	2.173535988	0.009351773
A	E10	16	strong	str	pit	2	1	0.03072836	2.045047328	0.015025745
A	E10	17	strong	str	pit	2	1	0.034285937	2.126396154	0.016123965
A	E10	18	strong	str	pit	2	1	0.034785453	2.420772128	0.014369569
A	E10	19	strong	str	pit	2	1	0.009275685	2.123734905	0.004367628
A	E10	20	strong	str	pit	2	1	0.032657697	2.164635497	0.015086927
A	E10	21	strong	str	pit	2	1	0.02528972	2.74922613	0.009198851
A	E10	22	strong	str	pit	2	1	0.018318599	2.607996704	0.007024011
A	E10	23	strong	str	pit	2	1	0.037153225	2.173100683	0.017096872
A	E10	24	strong	str	pit	2	1	0.040399752	2.454525926	0.016459289
A	E11	1	mild	str	pit	2	2	0.006022288	0.5412479	0.011126672
A	E11	2	mild	str	pit	2	2	0.017502037	0.063794806	0.274348928
A	E11	3	mild	str	pit	2	2	0.008761174	1.955366939	0.004480578
A	E11	4	mild	str	pit	2	2	0.012509216	2.494997706	0.005013718
A	E11	5	mild	str	pit	2	2	0.004984538	2.578486381	0.001933126
A	E11	6	mild	str	pit	2	2	0.058126558	2.115809074	0.027472497
A	E11	7	mild	str	pit	2	2	0.013090369	2.547671704	0.005138169
A	E11	8	mild	str	pit	2	2	0.012760854	2.123008155	0.006010742
A	E11	9	mild	str	pit	2	2	0.009742863	2.592169608	0.003758575
A	E11	10	mild	str	pit	2	2	0.371150848	1.869500339	0.198529436
A	E11	11	mild	str	pit	2	2	0.02262266	2.078460283	0.010884336
A	E11	12	mild	str	pit	2	2	0.011204791	2.51106868	0.00446216
A	E11	13	mild	str	pit	2	2	0.049921936	2.64251393	0.018891834
A	E11	14	mild	str	pit	2	2	0.055869493	2.112533877	0.026446673
A	E11	15	mild	str	pit	2	2	0.013370084	2.490048958	0.005369406
A	E11	16	mild	str	pit	2	2	0.020747887	2.450488158	0.008466838
A	E11	17	mild	str	pit	2	2	0.013407652	2.09114476	0.006411633
A	E11	18	mild	str	pit	2	2	0.006369204	2.070176111	0.003076648
A	E11	19	mild	str	pit	2	2	0.010837218	2.654945756	0.004081898
A	E11	20	mild	str	pit	2	2	0.02752411	2.483549141	0.011082571
A	E11	21	mild	str	pit	2	2	0.00911217	2.732675162	0.003334523
A	E11	22	mild	str	pit	2	2	0.015870472	2.570569029	0.006173914
A	E11	23	mild	str	pit	2	2	0.011776116	2.463561437	0.004780119
A	E11	24	mild	str	pit	2	2	0.011657183	2.569809859	0.004536205
A	E12	1	constrained+mild	str	pit	2	4	0.65020634	1.486382785	0.437442055
A	E12	2	constrained+mild	str	pit	2	4	0.108700178	2.193812809	0.04954852
A	E12	3	constrained+mild	str	pit	2	4	1.389863034	2.058625766	0.675141182
A	E12	4	constrained+mild	str	pit	2	4	1.792275861	1.919137581	0.933896495
A	E12	5	constrained+mild	str	pit	2	4	1.679719558	2.020621986	0.83128837
A	E12	6	constrained+mild	str	pit	2	4	1.585353699	1.966774105	0.806068015
A	E12	7	constrained+mild	str	pit	2	4	2.190670908	1.983396754	1.104504635
A	E12	8	constrained+mild	str	pit	2	4	1.800082623	1.901038178	0.946894515
A	E12	9	constrained+mild	str	pit	2	4	2.046565396	1.982487839	1.032321791
A	E12	10	constrained+mild	str	pit	2	4	1.52273494	1.628189517	0.935232001
A	E12	11	constrained+mild	str	pit	2	4	1.867565803	1.987506492	0.93965268
A	E12	12	constrained+mild	str	pit	2	4	1.846171514	2.015482932	0.915994616
A	E12	13	constrained+mild	str	pit	2	4	1.923304303	1.931674199	0.995667025
A	E12	14	constrained+mild	str	pit	2	4	1.674997779	1.89704839	0.882949422
A	E12	15	constrained+mild	str	pit	2	4	1.99134245	2.0232652	0.984222162
A	E12	16	constrained+mild	str	pit	2	4	1.823851437	1.911644845	0.954074415
A	E12	17	constrained+mild	str	pit	2	4	1.637800225	2.511289947	0.652174882
A	E12	18	constrained+mild	str	pit	2	4	2.063594712	1.926013978	1.071432885
A	E12	19	constrained+mild	str	pit	2	4	1.962864652	2.093919383	0.937411759
A	E12	20	constrained+mild	str	pit	2	4	1.788921706	1.867599083	0.957872448
A	E12	21	constrained+mild	str	pit	2	4	1.793616443	2.475322567	0.724599075
A	E12	22	constrained+mild	str	pit	2	4	1.817097549	1.982657821	0.916495791
A	E12	23	constrained+mild	str	pit	2	4	2.31839722	2.067789931	1.12119572
A	E12	24	constrained+mild	str	pit	2	4	2.107108421	1.886730232	1.116804292
A	E4	1	strong	pit	str	1	1	0.356601444	1.224760737	0.291160088
A	E4	2	strong	pit	str	1	1	0.087018377	1.421845924	0.061200989
A	E4	3	strong	pit	str	1	1	0.070077228	1.423801091	0.049218412
A	E4	4	strong	pit	str	1	1	0.060779187	1.430732609	0.042481164
A	E4	5	strong	pit	str	1	1	0.068278064	1.422116546	0.048011581
A	E4	6	strong	pit	str	1	1	0.015246169	1.644918638	0.009268646
A	E4	7	strong	pit	str	1	1	0.048275103	1.235999644	0.039057538
A	E4	8	strong	pit	str	1	1	0.043891276	1.343653242	0.032665627
A	E4	9	strong	pit	str	1	1	0.057853765	1.37847226	0.041969481
A	E4	10	strong	pit	str	1	1	0.3642551	1.084935741	0.33573887
A	E4	11	strong	pit	str	1	1	0.057635149	1.349958154	0.042694027
A	E4	12	strong	pit	str	1	1	0.048651524	1.405664433	0.034611051
A	E4	13	strong	pit	str	1	1	0.043334798	1.492731367	0.02903054
A	E4	14	strong	pit	str	1	1	0.028898757	1.413181846	0.020449426
A	E4	15	strong	pit	str	1	1	0.042887256	1.499310104	0.02860466
A	E4	16	strong	pit	str	1	1	0.048236107	1.418621124	0.034002107
A	E4	17	strong	pit	str	1	1	0.058657814	1.573776665	0.037272006
A	E4	18	strong	pit	str	1	1	0.06749964	1.589592285	0.042463493
A	E4	19	strong	pit	str	1	1	0.051220503	1.542136477	0.033213989
A	E4	20	strong	pit	str	1	1	0.050856477	1.324186907	0.038405815
A	E4	21	strong	pit	str	1	1	0.048636667	1.485039956	0.032751083
A	E4	22	strong	pit	str	1	1	0.0778911	1.506728183	0.051695522
A	E4	23	strong	pit	str	1	1	0.064900994	1.418976296	0.045737899
A	E4	24	strong	pit	str	1	1	0.087436777	1.393886491	0.062728764
A	E6	1	constrained+mild	pit	str	1	1	0.094395781	1.224760737	0.077072834
A	E6	2	constrained+mild	pit	str	1	1	0.061516496	1.421845924	0.043265233
A	E6	3	constrained+mild	pit	str	1	1	0.048388685	1.423801091	0.033985565
A	E6	4	constrained+mild	pit	str	1	1	0.040754189	1.430732609	0.028484839
A	E6	5	constrained+mild	pit	str	1	1	0.06776176	1.422116546	0.047648528
A	E6	6	constrained+mild	pit	str	1	1	0.01803937	1.644918638	0.010966725
A	E6	7	constrained+mild	pit	str	1	1	0.050553564	1.235999644	0.040900954
A	E6	8	constrained+mild	pit	str	1	1	0.062789344	1.343653242	0.046730319
A	E6	9	constrained+mild	pit	str	1	1	0.077628928	1.37847226	0.056315191
A	E6	10	constrained+mild	pit	str	1	1	0.316537142	1.084935741	0.291756581
A	E6	11	constrained+mild	pit	str	1	1	0.080513802	1.349958154	0.059641702
A	E6	12	constrained+mild	pit	str	1	1	0.076039167	1.405664433	0.054094822
A	E6	13	constrained+mild	pit	str	1	1	0.053572074	1.492731367	0.035888623
A	E6	14	constrained+mild	pit	str	1	1	0.052593551	1.413181846	0.037216407
A	E6	15	constrained+mild	pit	str	1	1	0.037396146	1.499310104	0.024942236
A	E6	16	constrained+mild	pit	str	1	1	0.053029816	1.418621124	0.037381239
A	E6	17	constrained+mild	pit	str	1	1	0.05887825	1.573776665	0.037412075
A	E6	18	constrained+mild	pit	str	1	1	0.029813035	1.589592285	0.018755146
A	E6	19	constrained+mild	pit	str	1	1	0.070787961	1.542136477	0.045902527
A	E6	20	constrained+mild	pit	str	1	1	0.027902653	1.324186907	0.021071537
A	E6	21	constrained+mild	pit	str	1	1	0.096671621	1.485039956	0.065096983
A	E6	22	constrained+mild	pit	str	1	1	0.080631348	1.506728183	0.053514196
A	E6	23	constrained+mild	pit	str	1	1	0.078833068	1.418976296	0.055556297
A	E6	24	constrained+mild	pit	str	1	1	0.083045868	1.393886491	0.059578645
A	F10	1	strong	str	pit	2	3	0.1914942	0.530870721	0.3607172
A	F10	2	strong	str	pit	2	3	0.032573682	2.13038552	0.015290041
A	F10	3	strong	str	pit	2	3	0.042544521	1.911706874	0.02225473
A	F10	4	strong	str	pit	2	3	0.365368922	2.44498508	0.149436054
A	F10	5	strong	str	pit	2	3	1.358119712	2.479023429	0.547844646
A	F10	6	strong	str	pit	2	3	1.231249984	2.341573881	0.52582154
A	F10	7	strong	str	pit	2	3	1.253168281	2.378039633	0.526975355
[truncated: 1,073 more rows]
