# Supplementary material for: Evolutionary stability of collateral sensitivity to antibiotics in the model pathogen Pseudomonas aeruginosa
Source: eLife. 2019 Oct 29;8:e51481. doi: 10.7554/eLife.51481 (PMC6881144; doi:10.7554/eLife.51481)
Supplement: Figure 3—source data 2. — Data is shown in Figure 3c and d, and Figure 3—figure supplement 1c and d. Optical density values were recorded after 12 hr of incubation at 37 °C. [file elife-51481-fig3-data2.txt]

Original_population_(From Barbosa et al., 2017)	Starting_clone	Resistant _to	Selected_with	Treatment	Drug_tested	Concentration(x=IC90)	Technical_replicate	OD
10	1	car	gen	ancestral	car	0	1	0.247106061
10	2	car	gen	ancestral	car	0	1	0.361106061
10	3	car	gen	ancestral	car	0	1	0.237106061
10	4	car	gen	ancestral	car	0	1	0.241106061
4	1	gen	car	ancestral	car	0	1	0.239106061
4	2	gen	car	ancestral	car	0	1	0.241106061
4	3	gen	car	ancestral	car	0	1	0.302106061
4	4	gen	car	ancestral	car	0	1	0.211106061
10	1	car	gen	ancestral	car	0	1	0.220004386
10	2	car	gen	ancestral	car	0	1	0.218004386
10	3	car	gen	ancestral	car	0	1	0.217004386
10	4	car	gen	ancestral	car	0	1	0.227004386
4	1	gen	car	ancestral	car	0	1	0.205004386
4	2	gen	car	ancestral	car	0	1	0.221004386
4	3	gen	car	ancestral	car	0	1	0.180004386
4	4	gen	car	ancestral	car	0	1	0.200004386
10	1	car	gen	ancestral	car	0	2	0.234106061
10	2	car	gen	ancestral	car	0	2	0.234106061
10	3	car	gen	ancestral	car	0	2	0.235106061
10	4	car	gen	ancestral	car	0	2	0.231106061
4	1	gen	car	ancestral	car	0	2	0.236106061
4	2	gen	car	ancestral	car	0	2	0.239106061
4	3	gen	car	ancestral	car	0	2	0.296106061
4	4	gen	car	ancestral	car	0	2	0.271106061
10	1	car	gen	ancestral	car	0	2	0.226004386
10	2	car	gen	ancestral	car	0	2	0.217004386
10	3	car	gen	ancestral	car	0	2	0.215004386
10	4	car	gen	ancestral	car	0	2	0.217004386
4	1	gen	car	ancestral	car	0	2	0.285004386
4	2	gen	car	ancestral	car	0	2	0.200004386
4	3	gen	car	ancestral	car	0	2	0.175004386
4	4	gen	car	ancestral	car	0	2	0.201004386
10	1	car	gen	ancestral	car	0	3	0.234106061
10	2	car	gen	ancestral	car	0	3	0.336106061
10	3	car	gen	ancestral	car	0	3	0.231106061
10	4	car	gen	ancestral	car	0	3	0.306106061
4	1	gen	car	ancestral	car	0	3	0.237106061
4	2	gen	car	ancestral	car	0	3	0.237106061
4	3	gen	car	ancestral	car	0	3	0.298106061
4	4	gen	car	ancestral	car	0	3	0.209106061
10	1	car	gen	ancestral	car	0	3	0.227004386
10	2	car	gen	ancestral	car	0	3	0.301004386
10	3	car	gen	ancestral	car	0	3	0.213004386
10	4	car	gen	ancestral	car	0	3	0.294004386
4	1	gen	car	ancestral	car	0	3	0.292004386
4	2	gen	car	ancestral	car	0	3	0.197004386
4	3	gen	car	ancestral	car	0	3	0.193004386
4	4	gen	car	ancestral	car	0	3	0.266004386
10	1	car	gen	ancestral	car	0.25x	1	0.229106061
10	2	car	gen	ancestral	car	0.25x	1	0.226106061
10	3	car	gen	ancestral	car	0.25x	1	0.230106061
10	4	car	gen	ancestral	car	0.25x	1	0.223106061
4	1	gen	car	ancestral	car	0.25x	1	0.010106061
4	2	gen	car	ancestral	car	0.25x	1	0.011106061
4	3	gen	car	ancestral	car	0.25x	1	0.027106061
4	4	gen	car	ancestral	car	0.25x	1	0.011106061
10	1	car	gen	ancestral	car	0.25x	1	0.219004386
10	2	car	gen	ancestral	car	0.25x	1	0.217004386
10	3	car	gen	ancestral	car	0.25x	1	0.217004386
10	4	car	gen	ancestral	car	0.25x	1	0.216004386
4	1	gen	car	ancestral	car	0.25x	1	0.015004386
4	2	gen	car	ancestral	car	0.25x	1	0.014004386
4	3	gen	car	ancestral	car	0.25x	1	0.009004386
4	4	gen	car	ancestral	car	0.25x	1	0.016004386
10	1	car	gen	ancestral	car	0.25x	2	0.235106061
10	2	car	gen	ancestral	car	0.25x	2	0.234106061
10	3	car	gen	ancestral	car	0.25x	2	0.238106061
10	4	car	gen	ancestral	car	0.25x	2	0.241106061
4	1	gen	car	ancestral	car	0.25x	2	0.009106061
4	2	gen	car	ancestral	car	0.25x	2	0.012106061
4	3	gen	car	ancestral	car	0.25x	2	0.017106061
4	4	gen	car	ancestral	car	0.25x	2	0.012106061
10	1	car	gen	ancestral	car	0.25x	2	0.312004386
10	2	car	gen	ancestral	car	0.25x	2	0.221004386
10	3	car	gen	ancestral	car	0.25x	2	0.305004386
10	4	car	gen	ancestral	car	0.25x	2	0.217004386
4	1	gen	car	ancestral	car	0.25x	2	0.016004386
4	2	gen	car	ancestral	car	0.25x	2	0.017004386
4	3	gen	car	ancestral	car	0.25x	2	0.009004386
4	4	gen	car	ancestral	car	0.25x	2	0.017004386
10	1	car	gen	ancestral	car	0.25x	3	0.354106061
10	2	car	gen	ancestral	car	0.25x	3	0.353106061
10	3	car	gen	ancestral	car	0.25x	3	0.232106061
10	4	car	gen	ancestral	car	0.25x	3	0.326106061
4	1	gen	car	ancestral	car	0.25x	3	0.009106061
4	2	gen	car	ancestral	car	0.25x	3	0.013106061
4	3	gen	car	ancestral	car	0.25x	3	0.018106061
4	4	gen	car	ancestral	car	0.25x	3	0.010106061
10	1	car	gen	ancestral	car	0.25x	3	0.297004386
10	2	car	gen	ancestral	car	0.25x	3	0.298004386
10	3	car	gen	ancestral	car	0.25x	3	0.300004386
10	4	car	gen	ancestral	car	0.25x	3	0.295004386
4	1	gen	car	ancestral	car	0.25x	3	0.017004386
4	2	gen	car	ancestral	car	0.25x	3	0.013004386
4	3	gen	car	ancestral	car	0.25x	3	0.011004386
4	4	gen	car	ancestral	car	0.25x	3	0.016004386
10	1	car	gen	ancestral	car	0.5x	1	0.235106061
10	2	car	gen	ancestral	car	0.5x	1	0.234106061
10	3	car	gen	ancestral	car	0.5x	1	0.225106061
10	4	car	gen	ancestral	car	0.5x	1	0.237106061
4	1	gen	car	ancestral	car	0.5x	1	0.007106061
4	2	gen	car	ancestral	car	0.5x	1	0.008106061
4	3	gen	car	ancestral	car	0.5x	1	0.016106061
4	4	gen	car	ancestral	car	0.5x	1	0.007106061
10	1	car	gen	ancestral	car	0.5x	1	0.219004386
10	2	car	gen	ancestral	car	0.5x	1	0.297004386
10	3	car	gen	ancestral	car	0.5x	1	0.217004386
10	4	car	gen	ancestral	car	0.5x	1	0.216004386
4	1	gen	car	ancestral	car	0.5x	1	0.015004386
4	2	gen	car	ancestral	car	0.5x	1	0.005004386
4	3	gen	car	ancestral	car	0.5x	1	0.005004386
4	4	gen	car	ancestral	car	0.5x	1	0.010004386
10	1	car	gen	ancestral	car	0.5x	2	0.344106061
10	2	car	gen	ancestral	car	0.5x	2	0.317106061
10	3	car	gen	ancestral	car	0.5x	2	0.333106061
10	4	car	gen	ancestral	car	0.5x	2	0.235106061
4	1	gen	car	ancestral	car	0.5x	2	0.008106061
4	2	gen	car	ancestral	car	0.5x	2	0.009106061
4	3	gen	car	ancestral	car	0.5x	2	0.018106061
4	4	gen	car	ancestral	car	0.5x	2	0.008106061
10	1	car	gen	ancestral	car	0.5x	2	0.218004386
10	2	car	gen	ancestral	car	0.5x	2	0.219004386
10	3	car	gen	ancestral	car	0.5x	2	0.215004386
10	4	car	gen	ancestral	car	0.5x	2	0.214004386
4	1	gen	car	ancestral	car	0.5x	2	0.016004386
4	2	gen	car	ancestral	car	0.5x	2	0.005004386
4	3	gen	car	ancestral	car	0.5x	2	0.006004386
4	4	gen	car	ancestral	car	0.5x	2	0.011004386
10	1	car	gen	ancestral	car	0.5x	3	0.229106061
10	2	car	gen	ancestral	car	0.5x	3	0.334106061
10	3	car	gen	ancestral	car	0.5x	3	0.244106061
10	4	car	gen	ancestral	car	0.5x	3	0.334106061
4	1	gen	car	ancestral	car	0.5x	3	0.007106061
4	2	gen	car	ancestral	car	0.5x	3	0.007106061
4	3	gen	car	ancestral	car	0.5x	3	0.017106061
4	4	gen	car	ancestral	car	0.5x	3	0.006106061
10	1	car	gen	ancestral	car	0.5x	3	0.257004386
10	2	car	gen	ancestral	car	0.5x	3	0.308004386
10	3	car	gen	ancestral	car	0.5x	3	0.216004386
10	4	car	gen	ancestral	car	0.5x	3	0.299004386
4	1	gen	car	ancestral	car	0.5x	3	0.014004386
4	2	gen	car	ancestral	car	0.5x	3	0.005004386
4	3	gen	car	ancestral	car	0.5x	3	0.005004386
4	4	gen	car	ancestral	car	0.5x	3	0.009004386
10	1	car	gen	ancestral	car	2x	1	0.252106061
10	2	car	gen	ancestral	car	2x	1	0.272106061
10	3	car	gen	ancestral	car	2x	1	0.213106061
10	4	car	gen	ancestral	car	2x	1	0.219106061
4	1	gen	car	ancestral	car	2x	1	0.003106061
4	2	gen	car	ancestral	car	2x	1	0.006106061
4	3	gen	car	ancestral	car	2x	1	0.007106061
4	4	gen	car	ancestral	car	2x	1	0.002106061
10	1	car	gen	ancestral	car	2x	1	0.218004386
10	2	car	gen	ancestral	car	2x	1	0.214004386
10	3	car	gen	ancestral	car	2x	1	0.222004386
10	4	car	gen	ancestral	car	2x	1	0.220004386
4	1	gen	car	ancestral	car	2x	1	0.003004386
4	2	gen	car	ancestral	car	2x	1	0.001004386
4	3	gen	car	ancestral	car	2x	1	0.003004386
4	4	gen	car	ancestral	car	2x	1	0.002004386
10	1	car	gen	ancestral	car	2x	2	0.233106061
10	2	car	gen	ancestral	car	2x	2	0.332106061
10	3	car	gen	ancestral	car	2x	2	0.215106061
10	4	car	gen	ancestral	car	2x	2	0.213106061
4	1	gen	car	ancestral	car	2x	2	0.003106061
4	2	gen	car	ancestral	car	2x	2	0.003106061
4	3	gen	car	ancestral	car	2x	2	0.007106061
4	4	gen	car	ancestral	car	2x	2	0.002106061
10	1	car	gen	ancestral	car	2x	2	0.221004386
10	2	car	gen	ancestral	car	2x	2	0.226004386
10	3	car	gen	ancestral	car	2x	2	0.224004386
10	4	car	gen	ancestral	car	2x	2	0.295004386
4	1	gen	car	ancestral	car	2x	2	0.004004386
4	2	gen	car	ancestral	car	2x	2	0.001004386
4	3	gen	car	ancestral	car	2x	2	0.001004386
4	4	gen	car	ancestral	car	2x	2	0.003004386
10	1	car	gen	ancestral	car	2x	3	0.236106061
10	2	car	gen	ancestral	car	2x	3	0.244106061
10	3	car	gen	ancestral	car	2x	3	0.217106061
10	4	car	gen	ancestral	car	2x	3	0.217106061
4	1	gen	car	ancestral	car	2x	3	0.003106061
4	2	gen	car	ancestral	car	2x	3	0.003106061
4	3	gen	car	ancestral	car	2x	3	0.007106061
4	4	gen	car	ancestral	car	2x	3	0.002106061
10	1	car	gen	ancestral	car	2x	3	0.217004386
10	2	car	gen	ancestral	car	2x	3	0.214004386
10	3	car	gen	ancestral	car	2x	3	0.223004386
10	4	car	gen	ancestral	car	2x	3	0.286004386
4	1	gen	car	ancestral	car	2x	3	0.003004386
4	2	gen	car	ancestral	car	2x	3	0.001004386
4	3	gen	car	ancestral	car	2x	3	0.001004386
4	4	gen	car	ancestral	car	2x	3	0.003004386
10	1	car	gen	ancestral	car	4x	1	0.243106061
10	2	car	gen	ancestral	car	4x	1	0.236106061
10	3	car	gen	ancestral	car	4x	1	0.138106061
10	4	car	gen	ancestral	car	4x	1	0.147106061
4	1	gen	car	ancestral	car	4x	1	0.001106061
4	2	gen	car	ancestral	car	4x	1	0.001106061
4	3	gen	car	ancestral	car	4x	1	0.004106061
4	4	gen	car	ancestral	car	4x	1	0.001106061
10	1	car	gen	ancestral	car	4x	1	0.236004386
10	2	car	gen	ancestral	car	4x	1	0.211004386
10	3	car	gen	ancestral	car	4x	1	0.223004386
10	4	car	gen	ancestral	car	4x	1	0.226004386
4	1	gen	car	ancestral	car	4x	1	0.001004386
4	2	gen	car	ancestral	car	4x	1	0.001004386
4	3	gen	car	ancestral	car	4x	1	0.001004386
4	4	gen	car	ancestral	car	4x	1	0.001004386
10	1	car	gen	ancestral	car	4x	2	0.244106061
10	2	car	gen	ancestral	car	4x	2	0.228106061
10	3	car	gen	ancestral	car	4x	2	0.142106061
10	4	car	gen	ancestral	car	4x	2	0.157106061
4	1	gen	car	ancestral	car	4x	2	0.001106061
4	2	gen	car	ancestral	car	4x	2	0.001106061
4	3	gen	car	ancestral	car	4x	2	0.004106061
4	4	gen	car	ancestral	car	4x	2	0.001106061
10	1	car	gen	ancestral	car	4x	2	0.207004386
10	2	car	gen	ancestral	car	4x	2	0.212004386
10	3	car	gen	ancestral	car	4x	2	0.217004386
10	4	car	gen	ancestral	car	4x	2	0.223004386
4	1	gen	car	ancestral	car	4x	2	0.002004386
4	2	gen	car	ancestral	car	4x	2	0.001004386
4	3	gen	car	ancestral	car	4x	2	0.001004386
4	4	gen	car	ancestral	car	4x	2	0.002004386
10	1	car	gen	ancestral	car	4x	3	0.232106061
10	2	car	gen	ancestral	car	4x	3	0.237106061
10	3	car	gen	ancestral	car	4x	3	0.151106061
10	4	car	gen	ancestral	car	4x	3	0.141106061
4	1	gen	car	ancestral	car	4x	3	0.001106061
4	2	gen	car	ancestral	car	4x	3	0.002106061
4	3	gen	car	ancestral	car	4x	3	0.004106061
4	4	gen	car	ancestral	car	4x	3	0.001106061
10	1	car	gen	ancestral	car	4x	3	0.218004386
10	2	car	gen	ancestral	car	4x	3	0.227004386
10	3	car	gen	ancestral	car	4x	3	0.228004386
10	4	car	gen	ancestral	car	4x	3	0.250004386
4	1	gen	car	ancestral	car	4x	3	0.001004386
4	2	gen	car	ancestral	car	4x	3	4.39E-06
4	3	gen	car	ancestral	car	4x	3	0.006004386
4	4	gen	car	ancestral	car	4x	3	0.003004386
10	1	car	gen	ancestral	car	8x	1	0.209106061
10	2	car	gen	ancestral	car	8x	1	0.180106061
10	3	car	gen	ancestral	car	8x	1	0.021106061
10	4	car	gen	ancestral	car	8x	1	0.026106061
4	1	gen	car	ancestral	car	8x	1	0.000106061
4	2	gen	car	ancestral	car	8x	1	0.001106061
4	3	gen	car	ancestral	car	8x	1	0.001106061
4	4	gen	car	ancestral	car	8x	1	0.000106061
10	1	car	gen	ancestral	car	8x	1	0.159004386
10	2	car	gen	ancestral	car	8x	1	0.153004386
10	3	car	gen	ancestral	car	8x	1	0.211004386
10	4	car	gen	ancestral	car	8x	1	0.207004386
4	1	gen	car	ancestral	car	8x	1	4.39E-06
4	2	gen	car	ancestral	car	8x	1	4.39E-06
4	3	gen	car	ancestral	car	8x	1	0.001004386
4	4	gen	car	ancestral	car	8x	1	0.001004386
10	1	car	gen	ancestral	car	8x	2	0.166106061
10	2	car	gen	ancestral	car	8x	2	0.174106061
10	3	car	gen	ancestral	car	8x	2	0.019106061
10	4	car	gen	ancestral	car	8x	2	0.031106061
4	1	gen	car	ancestral	car	8x	2	0.001106061
4	2	gen	car	ancestral	car	8x	2	0.000106061
4	3	gen	car	ancestral	car	8x	2	0.001106061
4	4	gen	car	ancestral	car	8x	2	0.000106061
10	1	car	gen	ancestral	car	8x	2	0.149004386
10	2	car	gen	ancestral	car	8x	2	0.152004386
10	3	car	gen	ancestral	car	8x	2	0.208004386
10	4	car	gen	ancestral	car	8x	2	0.203004386
4	1	gen	car	ancestral	car	8x	2	4.39E-06
4	2	gen	car	ancestral	car	8x	2	4.39E-06
4	3	gen	car	ancestral	car	8x	2	0.001004386
4	4	gen	car	ancestral	car	8x	2	0.002004386
10	1	car	gen	ancestral	car	8x	3	0.140106061
10	2	car	gen	ancestral	car	8x	3	0.088106061
10	3	car	gen	ancestral	car	8x	3	0.016106061
10	4	car	gen	ancestral	car	8x	3	0.034106061
4	1	gen	car	ancestral	car	8x	3	0.000106061
4	2	gen	car	ancestral	car	8x	3	0.001106061
4	3	gen	car	ancestral	car	8x	3	0.001106061
4	4	gen	car	ancestral	car	8x	3	0.001106061
10	1	car	gen	ancestral	car	8x	3	0.082004386
10	2	car	gen	ancestral	car	8x	3	0.103004386
10	3	car	gen	ancestral	car	8x	3	0.163004386
10	4	car	gen	ancestral	car	8x	3	0.196004386
4	1	gen	car	ancestral	car	8x	3	0.006004386
4	2	gen	car	ancestral	car	8x	3	0.001004386
4	3	gen	car	ancestral	car	8x	3	0.001004386
4	4	gen	car	ancestral	car	8x	3	4.39E-06
10	1	car	gen	ancestral	car	x	1	0.241106061
10	2	car	gen	ancestral	car	x	1	0.229106061
10	3	car	gen	ancestral	car	x	1	0.232106061
10	4	car	gen	ancestral	car	x	1	0.229106061
4	1	gen	car	ancestral	car	x	1	0.005106061
4	2	gen	car	ancestral	car	x	1	0.006106061
4	3	gen	car	ancestral	car	x	1	0.011106061
4	4	gen	car	ancestral	car	x	1	0.004106061
10	1	car	gen	ancestral	car	x	1	0.215004386
10	2	car	gen	ancestral	car	x	1	0.217004386
10	3	car	gen	ancestral	car	x	1	0.216004386
10	4	car	gen	ancestral	car	x	1	0.217004386
4	1	gen	car	ancestral	car	x	1	0.010004386
4	2	gen	car	ancestral	car	x	1	0.003004386
4	3	gen	car	ancestral	car	x	1	0.003004386
4	4	gen	car	ancestral	car	x	1	0.006004386
10	1	car	gen	ancestral	car	x	2	0.247106061
10	2	car	gen	ancestral	car	x	2	0.224106061
10	3	car	gen	ancestral	car	x	2	0.273106061
10	4	car	gen	ancestral	car	x	2	0.237106061
4	1	gen	car	ancestral	car	x	2	0.005106061
4	2	gen	car	ancestral	car	x	2	0.005106061
4	3	gen	car	ancestral	car	x	2	0.011106061
4	4	gen	car	ancestral	car	x	2	0.004106061
10	1	car	gen	ancestral	car	x	2	0.223004386
10	2	car	gen	ancestral	car	x	2	0.317004386
10	3	car	gen	ancestral	car	x	2	0.220004386
10	4	car	gen	ancestral	car	x	2	0.296004386
4	1	gen	car	ancestral	car	x	2	0.009004386
4	2	gen	car	ancestral	car	x	2	0.003004386
4	3	gen	car	ancestral	car	x	2	0.003004386
4	4	gen	car	ancestral	car	x	2	0.005004386
10	1	car	gen	ancestral	car	x	3	0.237106061
10	2	car	gen	ancestral	car	x	3	0.233106061
10	3	car	gen	ancestral	car	x	3	0.236106061
10	4	car	gen	ancestral	car	x	3	0.231106061
4	1	gen	car	ancestral	car	x	3	0.005106061
4	2	gen	car	ancestral	car	x	3	0.006106061
4	3	gen	car	ancestral	car	x	3	0.012106061
4	4	gen	car	ancestral	car	x	3	0.005106061
10	1	car	gen	ancestral	car	x	3	0.224004386
10	2	car	gen	ancestral	car	x	3	0.215004386
10	3	car	gen	ancestral	car	x	3	0.225004386
10	4	car	gen	ancestral	car	x	3	0.219004386
4	1	gen	car	ancestral	car	x	3	0.011004386
4	2	gen	car	ancestral	car	x	3	0.004004386
4	3	gen	car	ancestral	car	x	3	0.004004386
4	4	gen	car	ancestral	car	x	3	0.006004386
10	1	car	gen	ancestral	gen	0	1	0.246106061
10	2	car	gen	ancestral	gen	0	1	0.247106061
10	3	car	gen	ancestral	gen	0	1	0.233106061
10	4	car	gen	ancestral	gen	0	1	0.239106061
4	1	gen	car	ancestral	gen	0	1	0.234106061
4	2	gen	car	ancestral	gen	0	1	0.241106061
4	3	gen	car	ancestral	gen	0	1	0.231106061
4	4	gen	car	ancestral	gen	0	1	0.210106061
10	1	car	gen	ancestral	gen	0	1	0.221004386
10	2	car	gen	ancestral	gen	0	1	0.220004386
10	3	car	gen	ancestral	gen	0	1	0.216004386
10	4	car	gen	ancestral	gen	0	1	0.269004386
4	1	gen	car	ancestral	gen	0	1	0.202004386
4	2	gen	car	ancestral	gen	0	1	0.197004386
4	3	gen	car	ancestral	gen	0	1	0.179004386
4	4	gen	car	ancestral	gen	0	1	0.200004386
10	1	car	gen	ancestral	gen	0	2	0.241106061
10	2	car	gen	ancestral	gen	0	2	0.341106061
10	3	car	gen	ancestral	gen	0	2	0.242106061
10	4	car	gen	ancestral	gen	0	2	0.228106061
4	1	gen	car	ancestral	gen	0	2	0.229106061
4	2	gen	car	ancestral	gen	0	2	0.232106061
4	3	gen	car	ancestral	gen	0	2	0.227106061
4	4	gen	car	ancestral	gen	0	2	0.206106061
10	1	car	gen	ancestral	gen	0	2	0.224004386
10	2	car	gen	ancestral	gen	0	2	0.310004386
10	3	car	gen	ancestral	gen	0	2	0.214004386
10	4	car	gen	ancestral	gen	0	2	0.216004386
4	1	gen	car	ancestral	gen	0	2	0.203004386
4	2	gen	car	ancestral	gen	0	2	0.263004386
4	3	gen	car	ancestral	gen	0	2	0.178004386
4	4	gen	car	ancestral	gen	0	2	0.261004386
10	1	car	gen	ancestral	gen	0	3	0.237106061
10	2	car	gen	ancestral	gen	0	3	0.339106061
10	3	car	gen	ancestral	gen	0	3	0.244106061
10	4	car	gen	ancestral	gen	0	3	0.362106061
4	1	gen	car	ancestral	gen	0	3	0.230106061
4	2	gen	car	ancestral	gen	0	3	0.222106061
4	3	gen	car	ancestral	gen	0	3	0.315106061
4	4	gen	car	ancestral	gen	0	3	0.208106061
10	1	car	gen	ancestral	gen	0	3	0.220004386
10	2	car	gen	ancestral	gen	0	3	0.327004386
10	3	car	gen	ancestral	gen	0	3	0.214004386
10	4	car	gen	ancestral	gen	0	3	0.298004386
4	1	gen	car	ancestral	gen	0	3	0.286004386
4	2	gen	car	ancestral	gen	0	3	0.203004386
4	3	gen	car	ancestral	gen	0	3	0.184004386
4	4	gen	car	ancestral	gen	0	3	0.264004386
10	1	car	gen	ancestral	gen	0.25x	1	0.239106061
10	2	car	gen	ancestral	gen	0.25x	1	0.231106061
10	3	car	gen	ancestral	gen	0.25x	1	0.235106061
10	4	car	gen	ancestral	gen	0.25x	1	0.233106061
4	1	gen	car	ancestral	gen	0.25x	1	0.233106061
4	2	gen	car	ancestral	gen	0.25x	1	0.231106061
4	3	gen	car	ancestral	gen	0.25x	1	0.231106061
4	4	gen	car	ancestral	gen	0.25x	1	0.206106061
10	1	car	gen	ancestral	gen	0.25x	1	0.221004386
10	2	car	gen	ancestral	gen	0.25x	1	0.220004386
10	3	car	gen	ancestral	gen	0.25x	1	0.223004386
10	4	car	gen	ancestral	gen	0.25x	1	0.220004386
4	1	gen	car	ancestral	gen	0.25x	1	0.200004386
4	2	gen	car	ancestral	gen	0.25x	1	0.197004386
4	3	gen	car	ancestral	gen	0.25x	1	0.179004386
4	4	gen	car	ancestral	gen	0.25x	1	0.195004386
10	1	car	gen	ancestral	gen	0.25x	2	0.362106061
10	2	car	gen	ancestral	gen	0.25x	2	0.280106061
10	3	car	gen	ancestral	gen	0.25x	2	0.243106061
10	4	car	gen	ancestral	gen	0.25x	2	0.247106061
4	1	gen	car	ancestral	gen	0.25x	2	0.295106061
4	2	gen	car	ancestral	gen	0.25x	2	0.235106061
4	3	gen	car	ancestral	gen	0.25x	2	0.234106061
4	4	gen	car	ancestral	gen	0.25x	2	0.211106061
10	1	car	gen	ancestral	gen	0.25x	2	0.224004386
10	2	car	gen	ancestral	gen	0.25x	2	0.222004386
10	3	car	gen	ancestral	gen	0.25x	2	0.220004386
10	4	car	gen	ancestral	gen	0.25x	2	0.222004386
4	1	gen	car	ancestral	gen	0.25x	2	0.290004386
4	2	gen	car	ancestral	gen	0.25x	2	0.262004386
4	3	gen	car	ancestral	gen	0.25x	2	0.176004386
4	4	gen	car	ancestral	gen	0.25x	2	0.198004386
10	1	car	gen	ancestral	gen	0.25x	3	0.248106061
10	2	car	gen	ancestral	gen	0.25x	3	0.352106061
10	3	car	gen	ancestral	gen	0.25x	3	0.314106061
10	4	car	gen	ancestral	gen	0.25x	3	0.337106061
4	1	gen	car	ancestral	gen	0.25x	3	0.235106061
4	2	gen	car	ancestral	gen	0.25x	3	0.237106061
4	3	gen	car	ancestral	gen	0.25x	3	0.316106061
4	4	gen	car	ancestral	gen	0.25x	3	0.278106061
10	1	car	gen	ancestral	gen	0.25x	3	0.217004386
10	2	car	gen	ancestral	gen	0.25x	3	0.304004386
10	3	car	gen	ancestral	gen	0.25x	3	0.307004386
10	4	car	gen	ancestral	gen	0.25x	3	0.306004386
4	1	gen	car	ancestral	gen	0.25x	3	0.292004386
4	2	gen	car	ancestral	gen	0.25x	3	0.195004386
4	3	gen	car	ancestral	gen	0.25x	3	0.261004386
4	4	gen	car	ancestral	gen	0.25x	3	0.267004386
10	1	car	gen	ancestral	gen	0.5x	1	0.243106061
10	2	car	gen	ancestral	gen	0.5x	1	0.269106061
10	3	car	gen	ancestral	gen	0.5x	1	0.109106061
10	4	car	gen	ancestral	gen	0.5x	1	0.213106061
4	1	gen	car	ancestral	gen	0.5x	1	0.287106061
4	2	gen	car	ancestral	gen	0.5x	1	0.228106061
4	3	gen	car	ancestral	gen	0.5x	1	0.225106061
4	4	gen	car	ancestral	gen	0.5x	1	0.208106061
10	1	car	gen	ancestral	gen	0.5x	1	0.220004386
10	2	car	gen	ancestral	gen	0.5x	1	0.219004386
10	3	car	gen	ancestral	gen	0.5x	1	0.223004386
10	4	car	gen	ancestral	gen	0.5x	1	0.320004386
4	1	gen	car	ancestral	gen	0.5x	1	0.201004386
4	2	gen	car	ancestral	gen	0.5x	1	0.194004386
4	3	gen	car	ancestral	gen	0.5x	1	0.188004386
4	4	gen	car	ancestral	gen	0.5x	1	0.196004386
10	1	car	gen	ancestral	gen	0.5x	2	0.243106061
10	2	car	gen	ancestral	gen	0.5x	2	0.363106061
10	3	car	gen	ancestral	gen	0.5x	2	0.170106061
10	4	car	gen	ancestral	gen	0.5x	2	0.263106061
4	1	gen	car	ancestral	gen	0.5x	2	0.226106061
4	2	gen	car	ancestral	gen	0.5x	2	0.239106061
4	3	gen	car	ancestral	gen	0.5x	2	0.310106061
4	4	gen	car	ancestral	gen	0.5x	2	0.206106061
10	1	car	gen	ancestral	gen	0.5x	2	0.222004386
10	2	car	gen	ancestral	gen	0.5x	2	0.218004386
10	3	car	gen	ancestral	gen	0.5x	2	0.245004386
10	4	car	gen	ancestral	gen	0.5x	2	0.220004386
4	1	gen	car	ancestral	gen	0.5x	2	0.288004386
4	2	gen	car	ancestral	gen	0.5x	2	0.200004386
4	3	gen	car	ancestral	gen	0.5x	2	0.185004386
4	4	gen	car	ancestral	gen	0.5x	2	0.195004386
10	1	car	gen	ancestral	gen	0.5x	3	0.242106061
10	2	car	gen	ancestral	gen	0.5x	3	0.242106061
10	3	car	gen	ancestral	gen	0.5x	3	0.160106061
10	4	car	gen	ancestral	gen	0.5x	3	0.230106061
4	1	gen	car	ancestral	gen	0.5x	3	0.283106061
4	2	gen	car	ancestral	gen	0.5x	3	0.277106061
4	3	gen	car	ancestral	gen	0.5x	3	0.297106061
4	4	gen	car	ancestral	gen	0.5x	3	0.204106061
10	1	car	gen	ancestral	gen	0.5x	3	0.231004386
10	2	car	gen	ancestral	gen	0.5x	3	0.314004386
10	3	car	gen	ancestral	gen	0.5x	3	0.284004386
10	4	car	gen	ancestral	gen	0.5x	3	0.234004386
4	1	gen	car	ancestral	gen	0.5x	3	0.285004386
4	2	gen	car	ancestral	gen	0.5x	3	0.194004386
4	3	gen	car	ancestral	gen	0.5x	3	0.183004386
4	4	gen	car	ancestral	gen	0.5x	3	0.259004386
10	1	car	gen	ancestral	gen	2x	1	0.005106061
10	2	car	gen	ancestral	gen	2x	1	0.004106061
10	3	car	gen	ancestral	gen	2x	1	0.005106061
10	4	car	gen	ancestral	gen	2x	1	0.008106061
4	1	gen	car	ancestral	gen	2x	1	0.230106061
4	2	gen	car	ancestral	gen	2x	1	0.233106061
4	3	gen	car	ancestral	gen	2x	1	0.304106061
4	4	gen	car	ancestral	gen	2x	1	0.251106061
10	1	car	gen	ancestral	gen	2x	1	0.006004386
10	2	car	gen	ancestral	gen	2x	1	0.004004386
10	3	car	gen	ancestral	gen	2x	1	0.007004386
10	4	car	gen	ancestral	gen	2x	1	0.010004386
4	1	gen	car	ancestral	gen	2x	1	0.203004386
4	2	gen	car	ancestral	gen	2x	1	0.260004386
4	3	gen	car	ancestral	gen	2x	1	0.261004386
4	4	gen	car	ancestral	gen	2x	1	0.197004386
10	1	car	gen	ancestral	gen	2x	2	0.004106061
10	2	car	gen	ancestral	gen	2x	2	0.002106061
10	3	car	gen	ancestral	gen	2x	2	0.002106061
10	4	car	gen	ancestral	gen	2x	2	0.004106061
4	1	gen	car	ancestral	gen	2x	2	0.229106061
4	2	gen	car	ancestral	gen	2x	2	0.232106061
4	3	gen	car	ancestral	gen	2x	2	0.229106061
4	4	gen	car	ancestral	gen	2x	2	0.207106061
10	1	car	gen	ancestral	gen	2x	2	0.005004386
10	2	car	gen	ancestral	gen	2x	2	0.005004386
10	3	car	gen	ancestral	gen	2x	2	0.006004386
10	4	car	gen	ancestral	gen	2x	2	0.006004386
4	1	gen	car	ancestral	gen	2x	2	0.200004386
4	2	gen	car	ancestral	gen	2x	2	0.192004386
4	3	gen	car	ancestral	gen	2x	2	0.176004386
4	4	gen	car	ancestral	gen	2x	2	0.196004386
10	1	car	gen	ancestral	gen	2x	3	0.004106061
10	2	car	gen	ancestral	gen	2x	3	0.003106061
10	3	car	gen	ancestral	gen	2x	3	0.002106061
10	4	car	gen	ancestral	gen	2x	3	0.006106061
4	1	gen	car	ancestral	gen	2x	3	0.224106061
4	2	gen	car	ancestral	gen	2x	3	0.223106061
4	3	gen	car	ancestral	gen	2x	3	0.224106061
4	4	gen	car	ancestral	gen	2x	3	0.203106061
10	1	car	gen	ancestral	gen	2x	3	0.006004386
10	2	car	gen	ancestral	gen	2x	3	0.005004386
10	3	car	gen	ancestral	gen	2x	3	0.006004386
10	4	car	gen	ancestral	gen	2x	3	0.006004386
4	1	gen	car	ancestral	gen	2x	3	0.286004386
4	2	gen	car	ancestral	gen	2x	3	0.211004386
4	3	gen	car	ancestral	gen	2x	3	0.179004386
4	4	gen	car	ancestral	gen	2x	3	0.196004386
10	1	car	gen	ancestral	gen	4x	1	0.002106061
10	2	car	gen	ancestral	gen	4x	1	0.001106061
10	3	car	gen	ancestral	gen	4x	1	0.001106061
10	4	car	gen	ancestral	gen	4x	1	0.003106061
4	1	gen	car	ancestral	gen	4x	1	0.232106061
4	2	gen	car	ancestral	gen	4x	1	0.225106061
4	3	gen	car	ancestral	gen	4x	1	0.306106061
4	4	gen	car	ancestral	gen	4x	1	0.204106061
10	1	car	gen	ancestral	gen	4x	1	0.002004386
10	2	car	gen	ancestral	gen	4x	1	0.002004386
10	3	car	gen	ancestral	gen	4x	1	0.002004386
10	4	car	gen	ancestral	gen	4x	1	0.002004386
4	1	gen	car	ancestral	gen	4x	1	0.199004386
4	2	gen	car	ancestral	gen	4x	1	0.195004386
4	3	gen	car	ancestral	gen	4x	1	0.199004386
4	4	gen	car	ancestral	gen	4x	1	0.237004386
10	1	car	gen	ancestral	gen	4x	2	0.002106061
10	2	car	gen	ancestral	gen	4x	2	0.002106061
10	3	car	gen	ancestral	gen	4x	2	0.002106061
10	4	car	gen	ancestral	gen	4x	2	0.014106061
4	1	gen	car	ancestral	gen	4x	2	0.229106061
4	2	gen	car	ancestral	gen	4x	2	0.227106061
4	3	gen	car	ancestral	gen	4x	2	0.238106061
4	4	gen	car	ancestral	gen	4x	2	0.207106061
10	1	car	gen	ancestral	gen	4x	2	0.002004386
10	2	car	gen	ancestral	gen	4x	2	0.003004386
10	3	car	gen	ancestral	gen	4x	2	0.002004386
10	4	car	gen	ancestral	gen	4x	2	0.003004386
4	1	gen	car	ancestral	gen	4x	2	0.203004386
4	2	gen	car	ancestral	gen	4x	2	0.194004386
4	3	gen	car	ancestral	gen	4x	2	0.178004386
4	4	gen	car	ancestral	gen	4x	2	0.211004386
10	1	car	gen	ancestral	gen	4x	3	0.002106061
10	2	car	gen	ancestral	gen	4x	3	0.001106061
10	3	car	gen	ancestral	gen	4x	3	0.001106061
10	4	car	gen	ancestral	gen	4x	3	0.002106061
4	1	gen	car	ancestral	gen	4x	3	0.220106061
4	2	gen	car	ancestral	gen	4x	3	0.218106061
4	3	gen	car	ancestral	gen	4x	3	0.303106061
4	4	gen	car	ancestral	gen	4x	3	0.204106061
10	1	car	gen	ancestral	gen	4x	3	0.003004386
10	2	car	gen	ancestral	gen	4x	3	0.002004386
10	3	car	gen	ancestral	gen	4x	3	0.002004386
10	4	car	gen	ancestral	gen	4x	3	0.002004386
4	1	gen	car	ancestral	gen	4x	3	0.284004386
4	2	gen	car	ancestral	gen	4x	3	0.211004386
4	3	gen	car	ancestral	gen	4x	3	0.172004386
4	4	gen	car	ancestral	gen	4x	3	0.209004386
10	1	car	gen	ancestral	gen	8x	1	0.002106061
10	2	car	gen	ancestral	gen	8x	1	0.001106061
10	3	car	gen	ancestral	gen	8x	1	0.001106061
10	4	car	gen	ancestral	gen	8x	1	0.002106061
4	1	gen	car	ancestral	gen	8x	1	0.233106061
4	2	gen	car	ancestral	gen	8x	1	0.244106061
4	3	gen	car	ancestral	gen	8x	1	0.224106061
4	4	gen	car	ancestral	gen	8x	1	0.204106061
10	1	car	gen	ancestral	gen	8x	1	0.001004386
10	2	car	gen	ancestral	gen	8x	1	0.001004386
10	3	car	gen	ancestral	gen	8x	1	0.001004386
10	4	car	gen	ancestral	gen	8x	1	0.001004386
4	1	gen	car	ancestral	gen	8x	1	0.200004386
4	2	gen	car	ancestral	gen	8x	1	0.249004386
4	3	gen	car	ancestral	gen	8x	1	0.223004386
4	4	gen	car	ancestral	gen	8x	1	0.210004386
10	1	car	gen	ancestral	gen	8x	2	0.001106061
10	2	car	gen	ancestral	gen	8x	2	0.001106061
10	3	car	gen	ancestral	gen	8x	2	0.001106061
10	4	car	gen	ancestral	gen	8x	2	0.004106061
4	1	gen	car	ancestral	gen	8x	2	0.220106061
4	2	gen	car	ancestral	gen	8x	2	0.230106061
4	3	gen	car	ancestral	gen	8x	2	0.240106061
4	4	gen	car	ancestral	gen	8x	2	0.206106061
10	1	car	gen	ancestral	gen	8x	2	0.001004386
10	2	car	gen	ancestral	gen	8x	2	0.001004386
10	3	car	gen	ancestral	gen	8x	2	0.001004386
10	4	car	gen	ancestral	gen	8x	2	0.001004386
4	1	gen	car	ancestral	gen	8x	2	0.200004386
4	2	gen	car	ancestral	gen	8x	2	0.242004386
4	3	gen	car	ancestral	gen	8x	2	0.187004386
4	4	gen	car	ancestral	gen	8x	2	0.195004386
10	1	car	gen	ancestral	gen	8x	3	0.003106061
10	2	car	gen	ancestral	gen	8x	3	0.002106061
10	3	car	gen	ancestral	gen	8x	3	0.002106061
10	4	car	gen	ancestral	gen	8x	3	0.009106061
4	1	gen	car	ancestral	gen	8x	3	0.281106061
4	2	gen	car	ancestral	gen	8x	3	0.281106061
4	3	gen	car	ancestral	gen	8x	3	0.302106061
4	4	gen	car	ancestral	gen	8x	3	0.273106061
10	1	car	gen	ancestral	gen	8x	3	0.001004386
10	2	car	gen	ancestral	gen	8x	3	0.001004386
10	3	car	gen	ancestral	gen	8x	3	0.004004386
10	4	car	gen	ancestral	gen	8x	3	0.002004386
4	1	gen	car	ancestral	gen	8x	3	0.200004386
4	2	gen	car	ancestral	gen	8x	3	0.190004386
4	3	gen	car	ancestral	gen	8x	3	0.248004386
4	4	gen	car	ancestral	gen	8x	3	0.255004386
10	1	car	gen	ancestral	gen	x	1	0.094106061
10	2	car	gen	ancestral	gen	x	1	0.013106061
10	3	car	gen	ancestral	gen	x	1	0.005106061
10	4	car	gen	ancestral	gen	x	1	0.011106061
4	1	gen	car	ancestral	gen	x	1	0.231106061
4	2	gen	car	ancestral	gen	x	1	0.302106061
4	3	gen	car	ancestral	gen	x	1	0.240106061
4	4	gen	car	ancestral	gen	x	1	0.207106061
10	1	car	gen	ancestral	gen	x	1	0.159004386
10	2	car	gen	ancestral	gen	x	1	0.173004386
10	3	car	gen	ancestral	gen	x	1	0.235004386
10	4	car	gen	ancestral	gen	x	1	0.235004386
4	1	gen	car	ancestral	gen	x	1	0.202004386
4	2	gen	car	ancestral	gen	x	1	0.267004386
4	3	gen	car	ancestral	gen	x	1	0.179004386
4	4	gen	car	ancestral	gen	x	1	0.207004386
10	1	car	gen	ancestral	gen	x	2	0.069106061
10	2	car	gen	ancestral	gen	x	2	0.035106061
10	3	car	gen	ancestral	gen	x	2	0.005106061
10	4	car	gen	ancestral	gen	x	2	0.009106061
4	1	gen	car	ancestral	gen	x	2	0.234106061
4	2	gen	car	ancestral	gen	x	2	0.232106061
4	3	gen	car	ancestral	gen	x	2	0.241106061
4	4	gen	car	ancestral	gen	x	2	0.209106061
10	1	car	gen	ancestral	gen	x	2	0.133004386
10	2	car	gen	ancestral	gen	x	2	0.152004386
10	3	car	gen	ancestral	gen	x	2	0.235004386
10	4	car	gen	ancestral	gen	x	2	0.244004386
4	1	gen	car	ancestral	gen	x	2	0.203004386
4	2	gen	car	ancestral	gen	x	2	0.194004386
4	3	gen	car	ancestral	gen	x	2	0.174004386
4	4	gen	car	ancestral	gen	x	2	0.209004386
10	1	car	gen	ancestral	gen	x	3	0.088106061
10	2	car	gen	ancestral	gen	x	3	0.106106061
10	3	car	gen	ancestral	gen	x	3	0.006106061
10	4	car	gen	ancestral	gen	x	3	0.011106061
4	1	gen	car	ancestral	gen	x	3	0.228106061
4	2	gen	car	ancestral	gen	x	3	0.231106061
4	3	gen	car	ancestral	gen	x	3	0.237106061
4	4	gen	car	ancestral	gen	x	3	0.273106061
10	1	car	gen	ancestral	gen	x	3	0.169004386
10	2	car	gen	ancestral	gen	x	3	0.176004386
10	3	car	gen	ancestral	gen	x	3	0.233004386
10	4	car	gen	ancestral	gen	x	3	0.232004386
4	1	gen	car	ancestral	gen	x	3	0.202004386
4	2	gen	car	ancestral	gen	x	3	0.258004386
4	3	gen	car	ancestral	gen	x	3	0.190004386
4	4	gen	car	ancestral	gen	x	3	0.200004386
10	1	car	gen	constrained+mild	car	0	1	0.259106061
10	2	car	gen	constrained+mild	car	0	1	0.215106061
10	3	car	gen	constrained+mild	car	0	1	0.218106061
10	4	car	gen	constrained+mild	car	0	1	0.249106061
4	1	gen	car	constrained+mild	car	0	1	0.279106061
4	2	gen	car	constrained+mild	car	0	1	0.270106061
4	3	gen	car	constrained+mild	car	0	1	0.273106061
4	4	gen	car	constrained+mild	car	0	1	0.238106061
10	1	car	gen	constrained+mild	car	0	1	0.245004386
10	2	car	gen	constrained+mild	car	0	1	0.220004386
10	3	car	gen	constrained+mild	car	0	1	0.242004386
10	4	car	gen	constrained+mild	car	0	1	0.227004386
4	1	gen	car	constrained+mild	car	0	1	0.234004386
4	2	gen	car	constrained+mild	car	0	1	0.258004386
4	3	gen	car	constrained+mild	car	0	1	0.225004386
4	4	gen	car	constrained+mild	car	0	1	0.245004386
10	1	car	gen	constrained+mild	car	0	2	0.257106061
10	2	car	gen	constrained+mild	car	0	2	0.215106061
10	3	car	gen	constrained+mild	car	0	2	0.215106061
10	4	car	gen	constrained+mild	car	0	2	0.319106061
4	1	gen	car	constrained+mild	car	0	2	0.275106061
4	2	gen	car	constrained+mild	car	0	2	0.240106061
4	3	gen	car	constrained+mild	car	0	2	0.270106061
4	4	gen	car	constrained+mild	car	0	2	0.240106061
10	1	car	gen	constrained+mild	car	0	2	0.227004386
10	2	car	gen	constrained+mild	car	0	2	0.225004386
10	3	car	gen	constrained+mild	car	0	2	0.324004386
10	4	car	gen	constrained+mild	car	0	2	0.225004386
4	1	gen	car	constrained+mild	car	0	2	0.239004386
4	2	gen	car	constrained+mild	car	0	2	0.245004386
4	3	gen	car	constrained+mild	car	0	2	0.219004386
4	4	gen	car	constrained+mild	car	0	2	0.241004386
10	1	car	gen	constrained+mild	car	0	3	0.254106061
10	2	car	gen	constrained+mild	car	0	3	0.219106061
10	3	car	gen	constrained+mild	car	0	3	0.213106061
10	4	car	gen	constrained+mild	car	0	3	0.248106061
4	1	gen	car	constrained+mild	car	0	3	0.272106061
4	2	gen	car	constrained+mild	car	0	3	0.228106061
4	3	gen	car	constrained+mild	car	0	3	0.261106061
4	4	gen	car	constrained+mild	car	0	3	0.232106061
10	1	car	gen	constrained+mild	car	0	3	0.227004386
10	2	car	gen	constrained+mild	car	0	3	0.224004386
10	3	car	gen	constrained+mild	car	0	3	0.233004386
10	4	car	gen	constrained+mild	car	0	3	0.225004386
4	1	gen	car	constrained+mild	car	0	3	0.234004386
4	2	gen	car	constrained+mild	car	0	3	0.245004386
4	3	gen	car	constrained+mild	car	0	3	0.315004386
4	4	gen	car	constrained+mild	car	0	3	0.242004386
10	1	car	gen	constrained+mild	car	0.25x	1	0.248106061
10	2	car	gen	constrained+mild	car	0.25x	1	0.211106061
10	3	car	gen	constrained+mild	car	0.25x	1	0.221106061
10	4	car	gen	constrained+mild	car	0.25x	1	0.259106061
4	1	gen	car	constrained+mild	car	0.25x	1	0.262106061
4	2	gen	car	constrained+mild	car	0.25x	1	0.240106061
4	3	gen	car	constrained+mild	car	0.25x	1	0.274106061
4	4	gen	car	constrained+mild	car	0.25x	1	0.224106061
10	1	car	gen	constrained+mild	car	0.25x	1	0.230004386
10	2	car	gen	constrained+mild	car	0.25x	1	0.223004386
10	3	car	gen	constrained+mild	car	0.25x	1	0.234004386
10	4	car	gen	constrained+mild	car	0.25x	1	0.231004386
4	1	gen	car	constrained+mild	car	0.25x	1	0.225004386
4	2	gen	car	constrained+mild	car	0.25x	1	0.233004386
4	3	gen	car	constrained+mild	car	0.25x	1	0.218004386
4	4	gen	car	constrained+mild	car	0.25x	1	0.236004386
10	1	car	gen	constrained+mild	car	0.25x	2	0.253106061
10	2	car	gen	constrained+mild	car	0.25x	2	0.324106061
10	3	car	gen	constrained+mild	car	0.25x	2	0.289106061
10	4	car	gen	constrained+mild	car	0.25x	2	0.262106061
4	1	gen	car	constrained+mild	car	0.25x	2	0.272106061
4	2	gen	car	constrained+mild	car	0.25x	2	0.225106061
4	3	gen	car	constrained+mild	car	0.25x	2	0.374106061
4	4	gen	car	constrained+mild	car	0.25x	2	0.293106061
10	1	car	gen	constrained+mild	car	0.25x	2	0.235004386
10	2	car	gen	constrained+mild	car	0.25x	2	0.226004386
10	3	car	gen	constrained+mild	car	0.25x	2	0.245004386
10	4	car	gen	constrained+mild	car	0.25x	2	0.230004386
4	1	gen	car	constrained+mild	car	0.25x	2	0.262004386
4	2	gen	car	constrained+mild	car	0.25x	2	0.237004386
4	3	gen	car	constrained+mild	car	0.25x	2	0.224004386
4	4	gen	car	constrained+mild	car	0.25x	2	0.239004386
10	1	car	gen	constrained+mild	car	0.25x	3	0.348106061
10	2	car	gen	constrained+mild	car	0.25x	3	0.321106061
10	3	car	gen	constrained+mild	car	0.25x	3	0.228106061
10	4	car	gen	constrained+mild	car	0.25x	3	0.312106061
4	1	gen	car	constrained+mild	car	0.25x	3	0.318106061
4	2	gen	car	constrained+mild	car	0.25x	3	0.223106061
4	3	gen	car	constrained+mild	car	0.25x	3	0.308106061
4	4	gen	car	constrained+mild	car	0.25x	3	0.309106061
10	1	car	gen	constrained+mild	car	0.25x	3	0.305004386
10	2	car	gen	constrained+mild	car	0.25x	3	0.309004386
10	3	car	gen	constrained+mild	car	0.25x	3	0.253004386
10	4	car	gen	constrained+mild	car	0.25x	3	0.301004386
4	1	gen	car	constrained+mild	car	0.25x	3	0.236004386
4	2	gen	car	constrained+mild	car	0.25x	3	0.233004386
4	3	gen	car	constrained+mild	car	0.25x	3	0.219004386
4	4	gen	car	constrained+mild	car	0.25x	3	0.311004386
10	1	car	gen	constrained+mild	car	0.5x	1	0.339106061
10	2	car	gen	constrained+mild	car	0.5x	1	0.317106061
10	3	car	gen	constrained+mild	car	0.5x	1	0.227106061
10	4	car	gen	constrained+mild	car	0.5x	1	0.242106061
4	1	gen	car	constrained+mild	car	0.5x	1	0.242106061
4	2	gen	car	constrained+mild	car	0.5x	1	0.183106061
4	3	gen	car	constrained+mild	car	0.5x	1	0.278106061
4	4	gen	car	constrained+mild	car	0.5x	1	0.219106061
10	1	car	gen	constrained+mild	car	0.5x	1	0.228004386
10	2	car	gen	constrained+mild	car	0.5x	1	0.318004386
10	3	car	gen	constrained+mild	car	0.5x	1	0.239004386
10	4	car	gen	constrained+mild	car	0.5x	1	0.229004386
4	1	gen	car	constrained+mild	car	0.5x	1	0.202004386
4	2	gen	car	constrained+mild	car	0.5x	1	0.233004386
4	3	gen	car	constrained+mild	car	0.5x	1	0.216004386
4	4	gen	car	constrained+mild	car	0.5x	1	0.231004386
10	1	car	gen	constrained+mild	car	0.5x	2	0.351106061
10	2	car	gen	constrained+mild	car	0.5x	2	0.215106061
10	3	car	gen	constrained+mild	car	0.5x	2	0.256106061
10	4	car	gen	constrained+mild	car	0.5x	2	0.294106061
4	1	gen	car	constrained+mild	car	0.5x	2	0.208106061
4	2	gen	car	constrained+mild	car	0.5x	2	0.153106061
4	3	gen	car	constrained+mild	car	0.5x	2	0.237106061
4	4	gen	car	constrained+mild	car	0.5x	2	0.250106061
10	1	car	gen	constrained+mild	car	0.5x	2	0.308004386
10	2	car	gen	constrained+mild	car	0.5x	2	0.316004386
10	3	car	gen	constrained+mild	car	0.5x	2	0.230004386
10	4	car	gen	constrained+mild	car	0.5x	2	0.307004386
4	1	gen	car	constrained+mild	car	0.5x	2	0.213004386
4	2	gen	car	constrained+mild	car	0.5x	2	0.241004386
4	3	gen	car	constrained+mild	car	0.5x	2	0.217004386
4	4	gen	car	constrained+mild	car	0.5x	2	0.277004386
10	1	car	gen	constrained+mild	car	0.5x	3	0.250106061
10	2	car	gen	constrained+mild	car	0.5x	3	0.222106061
10	3	car	gen	constrained+mild	car	0.5x	3	0.217106061
10	4	car	gen	constrained+mild	car	0.5x	3	0.290106061
4	1	gen	car	constrained+mild	car	0.5x	3	0.240106061
4	2	gen	car	constrained+mild	car	0.5x	3	0.146106061
4	3	gen	car	constrained+mild	car	0.5x	3	0.249106061
4	4	gen	car	constrained+mild	car	0.5x	3	0.209106061
10	1	car	gen	constrained+mild	car	0.5x	3	0.326004386
10	2	car	gen	constrained+mild	car	0.5x	3	0.221004386
10	3	car	gen	constrained+mild	car	0.5x	3	0.239004386
10	4	car	gen	constrained+mild	car	0.5x	3	0.239004386
4	1	gen	car	constrained+mild	car	0.5x	3	0.200004386
4	2	gen	car	constrained+mild	car	0.5x	3	0.238004386
4	3	gen	car	constrained+mild	car	0.5x	3	0.309004386
4	4	gen	car	constrained+mild	car	0.5x	3	0.257004386
10	1	car	gen	constrained+mild	car	2x	1	0.331106061
10	2	car	gen	constrained+mild	car	2x	1	0.290106061
10	3	car	gen	constrained+mild	car	2x	1	0.307106061
10	4	car	gen	constrained+mild	car	2x	1	0.235106061
4	1	gen	car	constrained+mild	car	2x	1	0.020106061
4	2	gen	car	constrained+mild	car	2x	1	0.032106061
4	3	gen	car	constrained+mild	car	2x	1	0.030106061
4	4	gen	car	constrained+mild	car	2x	1	0.122106061
10	1	car	gen	constrained+mild	car	2x	1	0.219004386
10	2	car	gen	constrained+mild	car	2x	1	0.280004386
10	3	car	gen	constrained+mild	car	2x	1	0.231004386
10	4	car	gen	constrained+mild	car	2x	1	0.293004386
4	1	gen	car	constrained+mild	car	2x	1	0.062004386
4	2	gen	car	constrained+mild	car	2x	1	0.192004386
4	3	gen	car	constrained+mild	car	2x	1	0.155004386
4	4	gen	car	constrained+mild	car	2x	1	0.146004386
10	1	car	gen	constrained+mild	car	2x	2	0.248106061
10	2	car	gen	constrained+mild	car	2x	2	0.297106061
10	3	car	gen	constrained+mild	car	2x	2	0.217106061
10	4	car	gen	constrained+mild	car	2x	2	0.216106061
4	1	gen	car	constrained+mild	car	2x	2	0.021106061
4	2	gen	car	constrained+mild	car	2x	2	0.030106061
4	3	gen	car	constrained+mild	car	2x	2	0.029106061
4	4	gen	car	constrained+mild	car	2x	2	0.134106061
10	1	car	gen	constrained+mild	car	2x	2	0.226004386
10	2	car	gen	constrained+mild	car	2x	2	0.245004386
10	3	car	gen	constrained+mild	car	2x	2	0.236004386
10	4	car	gen	constrained+mild	car	2x	2	0.238004386
4	1	gen	car	constrained+mild	car	2x	2	0.061004386
4	2	gen	car	constrained+mild	car	2x	2	0.163004386
4	3	gen	car	constrained+mild	car	2x	2	0.161004386
4	4	gen	car	constrained+mild	car	2x	2	0.149004386
10	1	car	gen	constrained+mild	car	2x	3	0.247106061
10	2	car	gen	constrained+mild	car	2x	3	0.218106061
10	3	car	gen	constrained+mild	car	2x	3	0.318106061
10	4	car	gen	constrained+mild	car	2x	3	0.214106061
4	1	gen	car	constrained+mild	car	2x	3	0.021106061
4	2	gen	car	constrained+mild	car	2x	3	0.024106061
4	3	gen	car	constrained+mild	car	2x	3	0.029106061
4	4	gen	car	constrained+mild	car	2x	3	0.125106061
10	1	car	gen	constrained+mild	car	2x	3	0.223004386
10	2	car	gen	constrained+mild	car	2x	3	0.217004386
10	3	car	gen	constrained+mild	car	2x	3	0.226004386
10	4	car	gen	constrained+mild	car	2x	3	0.280004386
4	1	gen	car	constrained+mild	car	2x	3	0.070004386
4	2	gen	car	constrained+mild	car	2x	3	0.159004386
4	3	gen	car	constrained+mild	car	2x	3	0.214004386
4	4	gen	car	constrained+mild	car	2x	3	0.142004386
10	1	car	gen	constrained+mild	car	4x	1	0.232106061
10	2	car	gen	constrained+mild	car	4x	1	0.244106061
10	3	car	gen	constrained+mild	car	4x	1	0.199106061
10	4	car	gen	constrained+mild	car	4x	1	0.118106061
4	1	gen	car	constrained+mild	car	4x	1	0.018106061
4	2	gen	car	constrained+mild	car	4x	1	0.018106061
4	3	gen	car	constrained+mild	car	4x	1	0.026106061
4	4	gen	car	constrained+mild	car	4x	1	0.060106061
10	1	car	gen	constrained+mild	car	4x	1	0.224004386
10	2	car	gen	constrained+mild	car	4x	1	0.202004386
10	3	car	gen	constrained+mild	car	4x	1	0.235004386
10	4	car	gen	constrained+mild	car	4x	1	0.230004386
4	1	gen	car	constrained+mild	car	4x	1	0.017004386
4	2	gen	car	constrained+mild	car	4x	1	0.028004386
4	3	gen	car	constrained+mild	car	4x	1	0.069004386
4	4	gen	car	constrained+mild	car	4x	1	0.022004386
10	1	car	gen	constrained+mild	car	4x	2	0.233106061
10	2	car	gen	constrained+mild	car	4x	2	0.203106061
10	3	car	gen	constrained+mild	car	4x	2	0.191106061
10	4	car	gen	constrained+mild	car	4x	2	0.125106061
4	1	gen	car	constrained+mild	car	4x	2	0.016106061
4	2	gen	car	constrained+mild	car	4x	2	0.023106061
4	3	gen	car	constrained+mild	car	4x	2	0.026106061
4	4	gen	car	constrained+mild	car	4x	2	0.071106061
10	1	car	gen	constrained+mild	car	4x	2	0.187004386
10	2	car	gen	constrained+mild	car	4x	2	0.222004386
10	3	car	gen	constrained+mild	car	4x	2	0.235004386
10	4	car	gen	constrained+mild	car	4x	2	0.227004386
4	1	gen	car	constrained+mild	car	4x	2	0.016004386
4	2	gen	car	constrained+mild	car	4x	2	0.025004386
4	3	gen	car	constrained+mild	car	4x	2	0.068004386
4	4	gen	car	constrained+mild	car	4x	2	0.022004386
10	1	car	gen	constrained+mild	car	4x	3	0.227106061
10	2	car	gen	constrained+mild	car	4x	3	0.198106061
10	3	car	gen	constrained+mild	car	4x	3	0.201106061
10	4	car	gen	constrained+mild	car	4x	3	0.111106061
4	1	gen	car	constrained+mild	car	4x	3	0.016106061
4	2	gen	car	constrained+mild	car	4x	3	0.022106061
4	3	gen	car	constrained+mild	car	4x	3	0.027106061
4	4	gen	car	constrained+mild	car	4x	3	0.061106061
10	1	car	gen	constrained+mild	car	4x	3	0.238004386
10	2	car	gen	constrained+mild	car	4x	3	0.205004386
10	3	car	gen	constrained+mild	car	4x	3	0.225004386
10	4	car	gen	constrained+mild	car	4x	3	0.241004386
4	1	gen	car	constrained+mild	car	4x	3	0.015004386
4	2	gen	car	constrained+mild	car	4x	3	0.033004386
4	3	gen	car	constrained+mild	car	4x	3	0.050004386
4	4	gen	car	constrained+mild	car	4x	3	0.025004386
10	1	car	gen	constrained+mild	car	8x	1	0.158106061
10	2	car	gen	constrained+mild	car	8x	1	0.166106061
10	3	car	gen	constrained+mild	car	8x	1	0.102106061
10	4	car	gen	constrained+mild	car	8x	1	0.011106061
4	1	gen	car	constrained+mild	car	8x	1	0.011106061
4	2	gen	car	constrained+mild	car	8x	1	0.011106061
4	3	gen	car	constrained+mild	car	8x	1	0.020106061
4	4	gen	car	constrained+mild	car	8x	1	0.011106061
10	1	car	gen	constrained+mild	car	8x	1	0.093004386
10	2	car	gen	constrained+mild	car	8x	1	0.134004386
10	3	car	gen	constrained+mild	car	8x	1	0.183004386
10	4	car	gen	constrained+mild	car	8x	1	0.205004386
4	1	gen	car	constrained+mild	car	8x	1	0.007004386
4	2	gen	car	constrained+mild	car	8x	1	0.013004386
4	3	gen	car	constrained+mild	car	8x	1	0.044004386
4	4	gen	car	constrained+mild	car	8x	1	0.010004386
10	1	car	gen	constrained+mild	car	8x	2	0.138106061
10	2	car	gen	constrained+mild	car	8x	2	0.152106061
10	3	car	gen	constrained+mild	car	8x	2	0.101106061
10	4	car	gen	constrained+mild	car	8x	2	0.009106061
4	1	gen	car	constrained+mild	car	8x	2	0.012106061
4	2	gen	car	constrained+mild	car	8x	2	0.012106061
4	3	gen	car	constrained+mild	car	8x	2	0.021106061
4	4	gen	car	constrained+mild	car	8x	2	0.014106061
10	1	car	gen	constrained+mild	car	8x	2	0.088004386
10	2	car	gen	constrained+mild	car	8x	2	0.135004386
10	3	car	gen	constrained+mild	car	8x	2	0.180004386
10	4	car	gen	constrained+mild	car	8x	2	0.221004386
4	1	gen	car	constrained+mild	car	8x	2	0.006004386
4	2	gen	car	constrained+mild	car	8x	2	0.023004386
4	3	gen	car	constrained+mild	car	8x	2	0.045004386
4	4	gen	car	constrained+mild	car	8x	2	0.015004386
10	1	car	gen	constrained+mild	car	8x	3	0.130106061
10	2	car	gen	constrained+mild	car	8x	3	0.160106061
10	3	car	gen	constrained+mild	car	8x	3	0.084106061
10	4	car	gen	constrained+mild	car	8x	3	0.013106061
4	1	gen	car	constrained+mild	car	8x	3	0.009106061
4	2	gen	car	constrained+mild	car	8x	3	0.015106061
4	3	gen	car	constrained+mild	car	8x	3	0.016106061
4	4	gen	car	constrained+mild	car	8x	3	0.014106061
10	1	car	gen	constrained+mild	car	8x	3	0.075004386
10	2	car	gen	constrained+mild	car	8x	3	0.072004386
10	3	car	gen	constrained+mild	car	8x	3	0.140004386
10	4	car	gen	constrained+mild	car	8x	3	0.188004386
4	1	gen	car	constrained+mild	car	8x	3	0.006004386
4	2	gen	car	constrained+mild	car	8x	3	0.025004386
4	3	gen	car	constrained+mild	car	8x	3	0.043004386
4	4	gen	car	constrained+mild	car	8x	3	0.018004386
10	1	car	gen	constrained+mild	car	x	1	0.249106061
10	2	car	gen	constrained+mild	car	x	1	0.303106061
10	3	car	gen	constrained+mild	car	x	1	0.337106061
10	4	car	gen	constrained+mild	car	x	1	0.244106061
4	1	gen	car	constrained+mild	car	x	1	0.136106061
4	2	gen	car	constrained+mild	car	x	1	0.095106061
4	3	gen	car	constrained+mild	car	x	1	0.107106061
4	4	gen	car	constrained+mild	car	x	1	0.183106061
10	1	car	gen	constrained+mild	car	x	1	0.225004386
10	2	car	gen	constrained+mild	car	x	1	0.221004386
10	3	car	gen	constrained+mild	car	x	1	0.312004386
10	4	car	gen	constrained+mild	car	x	1	0.230004386
4	1	gen	car	constrained+mild	car	x	1	0.140004386
4	2	gen	car	constrained+mild	car	x	1	0.211004386
4	3	gen	car	constrained+mild	car	x	1	0.211004386
4	4	gen	car	constrained+mild	car	x	1	0.210004386
10	1	car	gen	constrained+mild	car	x	2	0.253106061
10	2	car	gen	constrained+mild	car	x	2	0.222106061
10	3	car	gen	constrained+mild	car	x	2	0.225106061
10	4	car	gen	constrained+mild	car	x	2	0.244106061
4	1	gen	car	constrained+mild	car	x	2	0.139106061
4	2	gen	car	constrained+mild	car	x	2	0.098106061
4	3	gen	car	constrained+mild	car	x	2	0.113106061
4	4	gen	car	constrained+mild	car	x	2	0.185106061
10	1	car	gen	constrained+mild	car	x	2	0.242004386
10	2	car	gen	constrained+mild	car	x	2	0.223004386
10	3	car	gen	constrained+mild	car	x	2	0.258004386
10	4	car	gen	constrained+mild	car	x	2	0.248004386
4	1	gen	car	constrained+mild	car	x	2	0.151004386
4	2	gen	car	constrained+mild	car	x	2	0.227004386
4	3	gen	car	constrained+mild	car	x	2	0.210004386
4	4	gen	car	constrained+mild	car	x	2	0.217004386
10	1	car	gen	constrained+mild	car	x	3	0.266106061
10	2	car	gen	constrained+mild	car	x	3	0.210106061
10	3	car	gen	constrained+mild	car	x	3	0.230106061
10	4	car	gen	constrained+mild	car	x	3	0.248106061
4	1	gen	car	constrained+mild	car	x	3	0.087106061
4	2	gen	car	constrained+mild	car	x	3	0.097106061
4	3	gen	car	constrained+mild	car	x	3	0.105106061
4	4	gen	car	constrained+mild	car	x	3	0.164106061
10	1	car	gen	constrained+mild	car	x	3	0.309004386
10	2	car	gen	constrained+mild	car	x	3	0.343004386
10	3	car	gen	constrained+mild	car	x	3	0.239004386
10	4	car	gen	constrained+mild	car	x	3	0.233004386
4	1	gen	car	constrained+mild	car	x	3	0.134004386
4	2	gen	car	constrained+mild	car	x	3	0.216004386
4	3	gen	car	constrained+mild	car	x	3	0.210004386
4	4	gen	car	constrained+mild	car	x	3	0.216004386
10	1	car	gen	constrained+mild	gen	0	1	0.264106061
10	2	car	gen	constrained+mild	gen	0	1	0.216106061
10	3	car	gen	constrained+mild	gen	0	1	0.229106061
10	4	car	gen	constrained+mild	gen	0	1	0.250106061
4	1	gen	car	constrained+mild	gen	0	1	0.279106061
4	2	gen	car	constrained+mild	gen	0	1	0.236106061
4	3	gen	car	constrained+mild	gen	0	1	0.273106061
4	4	gen	car	constrained+mild	gen	0	1	0.238106061
10	1	car	gen	constrained+mild	gen	0	1	0.231004386
10	2	car	gen	constrained+mild	gen	0	1	0.230004386
10	3	car	gen	constrained+mild	gen	0	1	0.331004386
10	4	car	gen	constrained+mild	gen	0	1	0.228004386
4	1	gen	car	constrained+mild	gen	0	1	0.233004386
4	2	gen	car	constrained+mild	gen	0	1	0.242004386
4	3	gen	car	constrained+mild	gen	0	1	0.290004386
4	4	gen	car	constrained+mild	gen	0	1	0.244004386
10	1	car	gen	constrained+mild	gen	0	2	0.247106061
10	2	car	gen	constrained+mild	gen	0	2	0.217106061
10	3	car	gen	constrained+mild	gen	0	2	0.220106061
10	4	car	gen	constrained+mild	gen	0	2	0.249106061
4	1	gen	car	constrained+mild	gen	0	2	0.268106061
4	2	gen	car	constrained+mild	gen	0	2	0.233106061
4	3	gen	car	constrained+mild	gen	0	2	0.266106061
4	4	gen	car	constrained+mild	gen	0	2	0.242106061
10	1	car	gen	constrained+mild	gen	0	2	0.240004386
10	2	car	gen	constrained+mild	gen	0	2	0.244004386
10	3	car	gen	constrained+mild	gen	0	2	0.243004386
10	4	car	gen	constrained+mild	gen	0	2	0.227004386
4	1	gen	car	constrained+mild	gen	0	2	0.232004386
4	2	gen	car	constrained+mild	gen	0	2	0.251004386
4	3	gen	car	constrained+mild	gen	0	2	0.225004386
4	4	gen	car	constrained+mild	gen	0	2	0.244004386
10	1	car	gen	constrained+mild	gen	0	3	0.245106061
10	2	car	gen	constrained+mild	gen	0	3	0.215106061
10	3	car	gen	constrained+mild	gen	0	3	0.235106061
10	4	car	gen	constrained+mild	gen	0	3	0.251106061
4	1	gen	car	constrained+mild	gen	0	3	0.259106061
4	2	gen	car	constrained+mild	gen	0	3	0.291106061
4	3	gen	car	constrained+mild	gen	0	3	0.347106061
4	4	gen	car	constrained+mild	gen	0	3	0.239106061
10	1	car	gen	constrained+mild	gen	0	3	0.239004386
10	2	car	gen	constrained+mild	gen	0	3	0.231004386
10	3	car	gen	constrained+mild	gen	0	3	0.321004386
10	4	car	gen	constrained+mild	gen	0	3	0.233004386
4	1	gen	car	constrained+mild	gen	0	3	0.232004386
4	2	gen	car	constrained+mild	gen	0	3	0.245004386
4	3	gen	car	constrained+mild	gen	0	3	0.310004386
4	4	gen	car	constrained+mild	gen	0	3	0.319004386
10	1	car	gen	constrained+mild	gen	0.25x	1	0.249106061
10	2	car	gen	constrained+mild	gen	0.25x	1	0.219106061
10	3	car	gen	constrained+mild	gen	0.25x	1	0.228106061
10	4	car	gen	constrained+mild	gen	0.25x	1	0.255106061
4	1	gen	car	constrained+mild	gen	0.25x	1	0.332106061
4	2	gen	car	constrained+mild	gen	0.25x	1	0.239106061
4	3	gen	car	constrained+mild	gen	0.25x	1	0.264106061
4	4	gen	car	constrained+mild	gen	0.25x	1	0.245106061
10	1	car	gen	constrained+mild	gen	0.25x	1	0.233004386
10	2	car	gen	constrained+mild	gen	0.25x	1	0.228004386
10	3	car	gen	constrained+mild	gen	0.25x	1	0.242004386
10	4	car	gen	constrained+mild	gen	0.25x	1	0.229004386
4	1	gen	car	constrained+mild	gen	0.25x	1	0.317004386
4	2	gen	car	constrained+mild	gen	0.25x	1	0.236004386
4	3	gen	car	constrained+mild	gen	0.25x	1	0.221004386
4	4	gen	car	constrained+mild	gen	0.25x	1	0.250004386
10	1	car	gen	constrained+mild	gen	0.25x	2	0.258106061
10	2	car	gen	constrained+mild	gen	0.25x	2	0.337106061
10	3	car	gen	constrained+mild	gen	0.25x	2	0.228106061
10	4	car	gen	constrained+mild	gen	0.25x	2	0.252106061
4	1	gen	car	constrained+mild	gen	0.25x	2	0.266106061
4	2	gen	car	constrained+mild	gen	0.25x	2	0.308106061
4	3	gen	car	constrained+mild	gen	0.25x	2	0.353106061
4	4	gen	car	constrained+mild	gen	0.25x	2	0.247106061
10	1	car	gen	constrained+mild	gen	0.25x	2	0.324004386
10	2	car	gen	constrained+mild	gen	0.25x	2	0.229004386
10	3	car	gen	constrained+mild	gen	0.25x	2	0.240004386
10	4	car	gen	constrained+mild	gen	0.25x	2	0.243004386
4	1	gen	car	constrained+mild	gen	0.25x	2	0.322004386
4	2	gen	car	constrained+mild	gen	0.25x	2	0.319004386
4	3	gen	car	constrained+mild	gen	0.25x	2	0.226004386
4	4	gen	car	constrained+mild	gen	0.25x	2	0.320004386
10	1	car	gen	constrained+mild	gen	0.25x	3	0.357106061
10	2	car	gen	constrained+mild	gen	0.25x	3	0.297106061
10	3	car	gen	constrained+mild	gen	0.25x	3	0.346106061
10	4	car	gen	constrained+mild	gen	0.25x	3	0.265106061
4	1	gen	car	constrained+mild	gen	0.25x	3	0.354106061
4	2	gen	car	constrained+mild	gen	0.25x	3	0.295106061
4	3	gen	car	constrained+mild	gen	0.25x	3	0.353106061
4	4	gen	car	constrained+mild	gen	0.25x	3	0.327106061
10	1	car	gen	constrained+mild	gen	0.25x	3	0.224004386
10	2	car	gen	constrained+mild	gen	0.25x	3	0.334004386
10	3	car	gen	constrained+mild	gen	0.25x	3	0.338004386
10	4	car	gen	constrained+mild	gen	0.25x	3	0.311004386
4	1	gen	car	constrained+mild	gen	0.25x	3	0.227004386
4	2	gen	car	constrained+mild	gen	0.25x	3	0.317004386
4	3	gen	car	constrained+mild	gen	0.25x	3	0.319004386
4	4	gen	car	constrained+mild	gen	0.25x	3	0.326004386
10	1	car	gen	constrained+mild	gen	0.5x	1	0.353106061
10	2	car	gen	constrained+mild	gen	0.5x	1	0.220106061
10	3	car	gen	constrained+mild	gen	0.5x	1	0.222106061
10	4	car	gen	constrained+mild	gen	0.5x	1	0.228106061
4	1	gen	car	constrained+mild	gen	0.5x	1	0.269106061
4	2	gen	car	constrained+mild	gen	0.5x	1	0.321106061
4	3	gen	car	constrained+mild	gen	0.5x	1	0.263106061
4	4	gen	car	constrained+mild	gen	0.5x	1	0.330106061
10	1	car	gen	constrained+mild	gen	0.5x	1	0.235004386
10	2	car	gen	constrained+mild	gen	0.5x	1	0.336004386
10	3	car	gen	constrained+mild	gen	0.5x	1	0.303004386
10	4	car	gen	constrained+mild	gen	0.5x	1	0.229004386
4	1	gen	car	constrained+mild	gen	0.5x	1	0.230004386
4	2	gen	car	constrained+mild	gen	0.5x	1	0.237004386
4	3	gen	car	constrained+mild	gen	0.5x	1	0.211004386
4	4	gen	car	constrained+mild	gen	0.5x	1	0.250004386
10	1	car	gen	constrained+mild	gen	0.5x	2	0.251106061
10	2	car	gen	constrained+mild	gen	0.5x	2	0.331106061
10	3	car	gen	constrained+mild	gen	0.5x	2	0.321106061
10	4	car	gen	constrained+mild	gen	0.5x	2	0.252106061
4	1	gen	car	constrained+mild	gen	0.5x	2	0.330106061
4	2	gen	car	constrained+mild	gen	0.5x	2	0.310106061
4	3	gen	car	constrained+mild	gen	0.5x	2	0.372106061
4	4	gen	car	constrained+mild	gen	0.5x	2	0.252106061
10	1	car	gen	constrained+mild	gen	0.5x	2	0.315004386
10	2	car	gen	constrained+mild	gen	0.5x	2	0.334004386
10	3	car	gen	constrained+mild	gen	0.5x	2	0.337004386
10	4	car	gen	constrained+mild	gen	0.5x	2	0.319004386
4	1	gen	car	constrained+mild	gen	0.5x	2	0.227004386
4	2	gen	car	constrained+mild	gen	0.5x	2	0.235004386
4	3	gen	car	constrained+mild	gen	0.5x	2	0.220004386
4	4	gen	car	constrained+mild	gen	0.5x	2	0.235004386
10	1	car	gen	constrained+mild	gen	0.5x	3	0.251106061
10	2	car	gen	constrained+mild	gen	0.5x	3	0.221106061
10	3	car	gen	constrained+mild	gen	0.5x	3	0.220106061
10	4	car	gen	constrained+mild	gen	0.5x	3	0.242106061
4	1	gen	car	constrained+mild	gen	0.5x	3	0.287106061
4	2	gen	car	constrained+mild	gen	0.5x	3	0.234106061
4	3	gen	car	constrained+mild	gen	0.5x	3	0.271106061
4	4	gen	car	constrained+mild	gen	0.5x	3	0.244106061
10	1	car	gen	constrained+mild	gen	0.5x	3	0.244004386
10	2	car	gen	constrained+mild	gen	0.5x	3	0.240004386
10	3	car	gen	constrained+mild	gen	0.5x	3	0.241004386
10	4	car	gen	constrained+mild	gen	0.5x	3	0.318004386
4	1	gen	car	constrained+mild	gen	0.5x	3	0.232004386
4	2	gen	car	constrained+mild	gen	0.5x	3	0.238004386
4	3	gen	car	constrained+mild	gen	0.5x	3	0.223004386
4	4	gen	car	constrained+mild	gen	0.5x	3	0.248004386
10	1	car	gen	constrained+mild	gen	2x	1	0.330106061
10	2	car	gen	constrained+mild	gen	2x	1	0.214106061
10	3	car	gen	constrained+mild	gen	2x	1	0.226106061
10	4	car	gen	constrained+mild	gen	2x	1	0.066106061
4	1	gen	car	constrained+mild	gen	2x	1	0.267106061
4	2	gen	car	constrained+mild	gen	2x	1	0.237106061
4	3	gen	car	constrained+mild	gen	2x	1	0.375106061
4	4	gen	car	constrained+mild	gen	2x	1	0.238106061
10	1	car	gen	constrained+mild	gen	2x	1	0.222004386
10	2	car	gen	constrained+mild	gen	2x	1	0.209004386
10	3	car	gen	constrained+mild	gen	2x	1	0.240004386
10	4	car	gen	constrained+mild	gen	2x	1	0.233004386
4	1	gen	car	constrained+mild	gen	2x	1	0.305004386
4	2	gen	car	constrained+mild	gen	2x	1	0.231004386
4	3	gen	car	constrained+mild	gen	2x	1	0.221004386
4	4	gen	car	constrained+mild	gen	2x	1	0.236004386
10	1	car	gen	constrained+mild	gen	2x	2	0.257106061
10	2	car	gen	constrained+mild	gen	2x	2	0.209106061
10	3	car	gen	constrained+mild	gen	2x	2	0.225106061
10	4	car	gen	constrained+mild	gen	2x	2	0.020106061
4	1	gen	car	constrained+mild	gen	2x	2	0.267106061
4	2	gen	car	constrained+mild	gen	2x	2	0.235106061
4	3	gen	car	constrained+mild	gen	2x	2	0.251106061
4	4	gen	car	constrained+mild	gen	2x	2	0.237106061
10	1	car	gen	constrained+mild	gen	2x	2	0.227004386
10	2	car	gen	constrained+mild	gen	2x	2	0.210004386
10	3	car	gen	constrained+mild	gen	2x	2	0.344004386
10	4	car	gen	constrained+mild	gen	2x	2	0.239004386
4	1	gen	car	constrained+mild	gen	2x	2	0.328004386
4	2	gen	car	constrained+mild	gen	2x	2	0.237004386
4	3	gen	car	constrained+mild	gen	2x	2	0.219004386
4	4	gen	car	constrained+mild	gen	2x	2	0.250004386
10	1	car	gen	constrained+mild	gen	2x	3	0.244106061
10	2	car	gen	constrained+mild	gen	2x	3	0.212106061
10	3	car	gen	constrained+mild	gen	2x	3	0.215106061
10	4	car	gen	constrained+mild	gen	2x	3	0.020106061
4	1	gen	car	constrained+mild	gen	2x	3	0.268106061
4	2	gen	car	constrained+mild	gen	2x	3	0.232106061
4	3	gen	car	constrained+mild	gen	2x	3	0.261106061
4	4	gen	car	constrained+mild	gen	2x	3	0.234106061
10	1	car	gen	constrained+mild	gen	2x	3	0.234004386
10	2	car	gen	constrained+mild	gen	2x	3	0.261004386
10	3	car	gen	constrained+mild	gen	2x	3	0.227004386
10	4	car	gen	constrained+mild	gen	2x	3	0.255004386
4	1	gen	car	constrained+mild	gen	2x	3	0.324004386
4	2	gen	car	constrained+mild	gen	2x	3	0.235004386
4	3	gen	car	constrained+mild	gen	2x	3	0.323004386
4	4	gen	car	constrained+mild	gen	2x	3	0.246004386
10	1	car	gen	constrained+mild	gen	4x	1	0.017106061
10	2	car	gen	constrained+mild	gen	4x	1	0.102106061
10	3	car	gen	constrained+mild	gen	4x	1	0.042106061
10	4	car	gen	constrained+mild	gen	4x	1	0.007106061
4	1	gen	car	constrained+mild	gen	4x	1	0.352106061
4	2	gen	car	constrained+mild	gen	4x	1	0.235106061
4	3	gen	car	constrained+mild	gen	4x	1	0.248106061
4	4	gen	car	constrained+mild	gen	4x	1	0.238106061
10	1	car	gen	constrained+mild	gen	4x	1	0.239004386
10	2	car	gen	constrained+mild	gen	4x	1	0.032004386
10	3	car	gen	constrained+mild	gen	4x	1	0.270004386
10	4	car	gen	constrained+mild	gen	4x	1	0.147004386
4	1	gen	car	constrained+mild	gen	4x	1	0.227004386
4	2	gen	car	constrained+mild	gen	4x	1	0.239004386
4	3	gen	car	constrained+mild	gen	4x	1	0.218004386
4	4	gen	car	constrained+mild	gen	4x	1	0.237004386
10	1	car	gen	constrained+mild	gen	4x	2	0.015106061
10	2	car	gen	constrained+mild	gen	4x	2	0.119106061
10	3	car	gen	constrained+mild	gen	4x	2	0.044106061
10	4	car	gen	constrained+mild	gen	4x	2	0.007106061
4	1	gen	car	constrained+mild	gen	4x	2	0.338106061
4	2	gen	car	constrained+mild	gen	4x	2	0.239106061
4	3	gen	car	constrained+mild	gen	4x	2	0.291106061
4	4	gen	car	constrained+mild	gen	4x	2	0.235106061
10	1	car	gen	constrained+mild	gen	4x	2	0.227004386
10	2	car	gen	constrained+mild	gen	4x	2	0.043004386
10	3	car	gen	constrained+mild	gen	4x	2	0.226004386
10	4	car	gen	constrained+mild	gen	4x	2	0.161004386
4	1	gen	car	constrained+mild	gen	4x	2	0.236004386
4	2	gen	car	constrained+mild	gen	4x	2	0.238004386
4	3	gen	car	constrained+mild	gen	4x	2	0.222004386
4	4	gen	car	constrained+mild	gen	4x	2	0.242004386
10	1	car	gen	constrained+mild	gen	4x	3	0.012106061
10	2	car	gen	constrained+mild	gen	4x	3	0.067106061
10	3	car	gen	constrained+mild	gen	4x	3	0.043106061
10	4	car	gen	constrained+mild	gen	4x	3	0.004106061
4	1	gen	car	constrained+mild	gen	4x	3	0.258106061
4	2	gen	car	constrained+mild	gen	4x	3	0.231106061
4	3	gen	car	constrained+mild	gen	4x	3	0.262106061
4	4	gen	car	constrained+mild	gen	4x	3	0.325106061
10	1	car	gen	constrained+mild	gen	4x	3	0.221004386
10	2	car	gen	constrained+mild	gen	4x	3	0.023004386
10	3	car	gen	constrained+mild	gen	4x	3	0.236004386
10	4	car	gen	constrained+mild	gen	4x	3	0.105004386
4	1	gen	car	constrained+mild	gen	4x	3	0.232004386
4	2	gen	car	constrained+mild	gen	4x	3	0.347004386
4	3	gen	car	constrained+mild	gen	4x	3	0.334004386
4	4	gen	car	constrained+mild	gen	4x	3	0.327004386
10	1	car	gen	constrained+mild	gen	8x	1	0.001106061
10	2	car	gen	constrained+mild	gen	8x	1	0.004106061
10	3	car	gen	constrained+mild	gen	8x	1	0.001106061
10	4	car	gen	constrained+mild	gen	8x	1	0.003106061
4	1	gen	car	constrained+mild	gen	8x	1	0.253106061
4	2	gen	car	constrained+mild	gen	8x	1	0.137106061
4	3	gen	car	constrained+mild	gen	8x	1	0.152106061
4	4	gen	car	constrained+mild	gen	8x	1	0.243106061
10	1	car	gen	constrained+mild	gen	8x	1	0.004004386
10	2	car	gen	constrained+mild	gen	8x	1	0.004004386
10	3	car	gen	constrained+mild	gen	8x	1	0.195004386
10	4	car	gen	constrained+mild	gen	8x	1	0.003004386
4	1	gen	car	constrained+mild	gen	8x	1	0.226004386
4	2	gen	car	constrained+mild	gen	8x	1	0.229004386
4	3	gen	car	constrained+mild	gen	8x	1	0.211004386
4	4	gen	car	constrained+mild	gen	8x	1	0.233004386
10	1	car	gen	constrained+mild	gen	8x	2	0.002106061
10	2	car	gen	constrained+mild	gen	8x	2	0.003106061
10	3	car	gen	constrained+mild	gen	8x	2	0.003106061
10	4	car	gen	constrained+mild	gen	8x	2	0.001106061
4	1	gen	car	constrained+mild	gen	8x	2	0.256106061
4	2	gen	car	constrained+mild	gen	8x	2	0.126106061
4	3	gen	car	constrained+mild	gen	8x	2	0.124106061
4	4	gen	car	constrained+mild	gen	8x	2	0.237106061
10	1	car	gen	constrained+mild	gen	8x	2	0.004004386
10	2	car	gen	constrained+mild	gen	8x	2	0.003004386
10	3	car	gen	constrained+mild	gen	8x	2	0.192004386
10	4	car	gen	constrained+mild	gen	8x	2	0.003004386
4	1	gen	car	constrained+mild	gen	8x	2	0.233004386
4	2	gen	car	constrained+mild	gen	8x	2	0.277004386
4	3	gen	car	constrained+mild	gen	8x	2	0.213004386
4	4	gen	car	constrained+mild	gen	8x	2	0.233004386
10	1	car	gen	constrained+mild	gen	8x	3	0.003106061
10	2	car	gen	constrained+mild	gen	8x	3	0.005106061
10	3	car	gen	constrained+mild	gen	8x	3	0.002106061
10	4	car	gen	constrained+mild	gen	8x	3	0.001106061
4	1	gen	car	constrained+mild	gen	8x	3	0.238106061
4	2	gen	car	constrained+mild	gen	8x	3	0.114106061
4	3	gen	car	constrained+mild	gen	8x	3	0.122106061
4	4	gen	car	constrained+mild	gen	8x	3	0.338106061
10	1	car	gen	constrained+mild	gen	8x	3	0.006004386
10	2	car	gen	constrained+mild	gen	8x	3	0.004004386
10	3	car	gen	constrained+mild	gen	8x	3	0.189004386
10	4	car	gen	constrained+mild	gen	8x	3	0.003004386
4	1	gen	car	constrained+mild	gen	8x	3	0.306004386
4	2	gen	car	constrained+mild	gen	8x	3	0.281004386
4	3	gen	car	constrained+mild	gen	8x	3	0.235004386
4	4	gen	car	constrained+mild	gen	8x	3	0.292004386
10	1	car	gen	constrained+mild	gen	x	1	0.245106061
10	2	car	gen	constrained+mild	gen	x	1	0.213106061
10	3	car	gen	constrained+mild	gen	x	1	0.226106061
10	4	car	gen	constrained+mild	gen	x	1	0.229106061
4	1	gen	car	constrained+mild	gen	x	1	0.264106061
4	2	gen	car	constrained+mild	gen	x	1	0.294106061
4	3	gen	car	constrained+mild	gen	x	1	0.265106061
4	4	gen	car	constrained+mild	gen	x	1	0.327106061
10	1	car	gen	constrained+mild	gen	x	1	0.298004386
10	2	car	gen	constrained+mild	gen	x	1	0.327004386
10	3	car	gen	constrained+mild	gen	x	1	0.328004386
10	4	car	gen	constrained+mild	gen	x	1	0.232004386
4	1	gen	car	constrained+mild	gen	x	1	0.232004386
4	2	gen	car	constrained+mild	gen	x	1	0.242004386
4	3	gen	car	constrained+mild	gen	x	1	0.223004386
4	4	gen	car	constrained+mild	gen	x	1	0.240004386
10	1	car	gen	constrained+mild	gen	x	2	0.270106061
10	2	car	gen	constrained+mild	gen	x	2	0.326106061
10	3	car	gen	constrained+mild	gen	x	2	0.229106061
10	4	car	gen	constrained+mild	gen	x	2	0.225106061
4	1	gen	car	constrained+mild	gen	x	2	0.270106061
4	2	gen	car	constrained+mild	gen	x	2	0.242106061
4	3	gen	car	constrained+mild	gen	x	2	0.258106061
4	4	gen	car	constrained+mild	gen	x	2	0.238106061
10	1	car	gen	constrained+mild	gen	x	2	0.230004386
10	2	car	gen	constrained+mild	gen	x	2	0.228004386
10	3	car	gen	constrained+mild	gen	x	2	0.238004386
10	4	car	gen	constrained+mild	gen	x	2	0.250004386
4	1	gen	car	constrained+mild	gen	x	2	0.238004386
4	2	gen	car	constrained+mild	gen	x	2	0.238004386
4	3	gen	car	constrained+mild	gen	x	2	0.223004386
4	4	gen	car	constrained+mild	gen	x	2	0.251004386
10	1	car	gen	constrained+mild	gen	x	3	0.252106061
10	2	car	gen	constrained+mild	gen	x	3	0.214106061
10	3	car	gen	constrained+mild	gen	x	3	0.248106061
10	4	car	gen	constrained+mild	gen	x	3	0.220106061
4	1	gen	car	constrained+mild	gen	x	3	0.265106061
4	2	gen	car	constrained+mild	gen	x	3	0.289106061
4	3	gen	car	constrained+mild	gen	x	3	0.271106061
4	4	gen	car	constrained+mild	gen	x	3	0.238106061
10	1	car	gen	constrained+mild	gen	x	3	0.236004386
10	2	car	gen	constrained+mild	gen	x	3	0.230004386
10	3	car	gen	constrained+mild	gen	x	3	0.293004386
10	4	car	gen	constrained+mild	gen	x	3	0.231004386
4	1	gen	car	constrained+mild	gen	x	3	0.233004386
4	2	gen	car	constrained+mild	gen	x	3	0.237004386
4	3	gen	car	constrained+mild	gen	x	3	0.223004386
4	4	gen	car	constrained+mild	gen	x	3	0.252004386
10	1	car	gen	constrained+strong	car	0	1	0.262106061
10	2	car	gen	constrained+strong	car	0	1	0.232106061
10	3	car	gen	constrained+strong	car	0	1	0.247106061
10	4	car	gen	constrained+strong	car	0	1	0.250106061
4	1	gen	car	constrained+strong	car	0	1	0.241106061
10	1	car	gen	constrained+strong	car	0	1	0.230004386
10	2	car	gen	constrained+strong	car	0	1	0.199004386
10	3	car	gen	constrained+strong	car	0	1	0.221004386
10	4	car	gen	constrained+strong	car	0	1	0.233004386
4	3	gen	car	constrained+strong	car	0	1	0.231004386
10	1	car	gen	constrained+strong	car	0	2	0.261106061
10	2	car	gen	constrained+strong	car	0	2	0.234106061
10	3	car	gen	constrained+strong	car	0	2	0.248106061
10	4	car	gen	constrained+strong	car	0	2	0.235106061
4	1	gen	car	constrained+strong	car	0	2	0.238106061
10	1	car	gen	constrained+strong	car	0	2	0.229004386
10	2	car	gen	constrained+strong	car	0	2	0.283004386
10	3	car	gen	constrained+strong	car	0	2	0.214004386
10	4	car	gen	constrained+strong	car	0	2	0.234004386
4	3	gen	car	constrained+strong	car	0	2	0.236004386
10	1	car	gen	constrained+strong	car	0	3	0.259106061
10	2	car	gen	constrained+strong	car	0	3	0.342106061
10	3	car	gen	constrained+strong	car	0	3	0.258106061
10	4	car	gen	constrained+strong	car	0	3	0.244106061
4	1	gen	car	constrained+strong	car	0	3	0.239106061
10	1	car	gen	constrained+strong	car	0	3	0.309004386
10	2	car	gen	constrained+strong	car	0	3	0.277004386
10	3	car	gen	constrained+strong	car	0	3	0.226004386
10	4	car	gen	constrained+strong	car	0	3	0.221004386
4	3	gen	car	constrained+strong	car	0	3	0.230004386
10	1	car	gen	constrained+strong	car	0.25x	1	0.254106061
10	2	car	gen	constrained+strong	car	0.25x	1	0.232106061
10	3	car	gen	constrained+strong	car	0.25x	1	0.256106061
10	4	car	gen	constrained+strong	car	0.25x	1	0.243106061
4	1	gen	car	constrained+strong	car	0.25x	1	0.221106061
10	1	car	gen	constrained+strong	car	0.25x	1	0.233004386
10	2	car	gen	constrained+strong	car	0.25x	1	0.183004386
10	3	car	gen	constrained+strong	car	0.25x	1	0.220004386
10	4	car	gen	constrained+strong	car	0.25x	1	0.240004386
4	3	gen	car	constrained+strong	car	0.25x	1	0.226004386
10	1	car	gen	constrained+strong	car	0.25x	2	0.259106061
10	2	car	gen	constrained+strong	car	0.25x	2	0.237106061
10	3	car	gen	constrained+strong	car	0.25x	2	0.260106061
10	4	car	gen	constrained+strong	car	0.25x	2	0.243106061
4	1	gen	car	constrained+strong	car	0.25x	2	0.215106061
10	1	car	gen	constrained+strong	car	0.25x	2	0.235004386
10	2	car	gen	constrained+strong	car	0.25x	2	0.193004386
10	3	car	gen	constrained+strong	car	0.25x	2	0.223004386
10	4	car	gen	constrained+strong	car	0.25x	2	0.225004386
4	3	gen	car	constrained+strong	car	0.25x	2	0.229004386
10	1	car	gen	constrained+strong	car	0.25x	3	0.259106061
10	2	car	gen	constrained+strong	car	0.25x	3	0.330106061
10	3	car	gen	constrained+strong	car	0.25x	3	0.252106061
10	4	car	gen	constrained+strong	car	0.25x	3	0.331106061
4	1	gen	car	constrained+strong	car	0.25x	3	0.220106061
10	1	car	gen	constrained+strong	car	0.25x	3	0.311004386
10	2	car	gen	constrained+strong	car	0.25x	3	0.294004386
10	3	car	gen	constrained+strong	car	0.25x	3	0.220004386
10	4	car	gen	constrained+strong	car	0.25x	3	0.307004386
4	3	gen	car	constrained+strong	car	0.25x	3	0.226004386
10	1	car	gen	constrained+strong	car	0.5x	1	0.254106061
10	2	car	gen	constrained+strong	car	0.5x	1	0.229106061
10	3	car	gen	constrained+strong	car	0.5x	1	0.258106061
10	4	car	gen	constrained+strong	car	0.5x	1	0.236106061
4	1	gen	car	constrained+strong	car	0.5x	1	0.206106061
10	1	car	gen	constrained+strong	car	0.5x	1	0.229004386
10	2	car	gen	constrained+strong	car	0.5x	1	0.185004386
10	3	car	gen	constrained+strong	car	0.5x	1	0.295004386
10	4	car	gen	constrained+strong	car	0.5x	1	0.231004386
4	3	gen	car	constrained+strong	car	0.5x	1	0.227004386
10	1	car	gen	constrained+strong	car	0.5x	2	0.263106061
10	2	car	gen	constrained+strong	car	0.5x	2	0.257106061
10	3	car	gen	constrained+strong	car	0.5x	2	0.335106061
10	4	car	gen	constrained+strong	car	0.5x	2	0.239106061
4	1	gen	car	constrained+strong	car	0.5x	2	0.305106061
10	1	car	gen	constrained+strong	car	0.5x	2	0.318004386
10	2	car	gen	constrained+strong	car	0.5x	2	0.180004386
10	3	car	gen	constrained+strong	car	0.5x	2	0.296004386
10	4	car	gen	constrained+strong	car	0.5x	2	0.232004386
4	3	gen	car	constrained+strong	car	0.5x	2	0.225004386
10	1	car	gen	constrained+strong	car	0.5x	3	0.252106061
10	2	car	gen	constrained+strong	car	0.5x	3	0.224106061
10	3	car	gen	constrained+strong	car	0.5x	3	0.352106061
10	4	car	gen	constrained+strong	car	0.5x	3	0.243106061
4	1	gen	car	constrained+strong	car	0.5x	3	0.208106061
10	1	car	gen	constrained+strong	car	0.5x	3	0.228004386
10	2	car	gen	constrained+strong	car	0.5x	3	0.187004386
10	3	car	gen	constrained+strong	car	0.5x	3	0.219004386
10	4	car	gen	constrained+strong	car	0.5x	3	0.232004386
4	3	gen	car	constrained+strong	car	0.5x	3	0.222004386
10	1	car	gen	constrained+strong	car	2x	1	0.324106061
10	2	car	gen	constrained+strong	car	2x	1	0.312106061
10	3	car	gen	constrained+strong	car	2x	1	0.247106061
10	4	car	gen	constrained+strong	car	2x	1	0.201106061
4	1	gen	car	constrained+strong	car	2x	1	0.137106061
10	1	car	gen	constrained+strong	car	2x	1	0.229004386
10	2	car	gen	constrained+strong	car	2x	1	0.180004386
10	3	car	gen	constrained+strong	car	2x	1	0.212004386
10	4	car	gen	constrained+strong	car	2x	1	0.314004386
4	3	gen	car	constrained+strong	car	2x	1	0.259004386
10	1	car	gen	constrained+strong	car	2x	2	0.257106061
10	2	car	gen	constrained+strong	car	2x	2	0.228106061
10	3	car	gen	constrained+strong	car	2x	2	0.234106061
10	4	car	gen	constrained+strong	car	2x	2	0.220106061
4	1	gen	car	constrained+strong	car	2x	2	0.135106061
10	1	car	gen	constrained+strong	car	2x	2	0.229004386
10	2	car	gen	constrained+strong	car	2x	2	0.184004386
10	3	car	gen	constrained+strong	car	2x	2	0.217004386
10	4	car	gen	constrained+strong	car	2x	2	0.231004386
4	3	gen	car	constrained+strong	car	2x	2	0.202004386
10	1	car	gen	constrained+strong	car	2x	3	0.246106061
10	2	car	gen	constrained+strong	car	2x	3	0.233106061
10	3	car	gen	constrained+strong	car	2x	3	0.338106061
10	4	car	gen	constrained+strong	car	2x	3	0.216106061
4	1	gen	car	constrained+strong	car	2x	3	0.134106061
10	1	car	gen	constrained+strong	car	2x	3	0.225004386
10	2	car	gen	constrained+strong	car	2x	3	0.261004386
10	3	car	gen	constrained+strong	car	2x	3	0.218004386
10	4	car	gen	constrained+strong	car	2x	3	0.310004386
4	3	gen	car	constrained+strong	car	2x	3	0.198004386
10	1	car	gen	constrained+strong	car	4x	1	0.239106061
10	2	car	gen	constrained+strong	car	4x	1	0.207106061
10	3	car	gen	constrained+strong	car	4x	1	0.268106061
10	4	car	gen	constrained+strong	car	4x	1	0.131106061
4	1	gen	car	constrained+strong	car	4x	1	0.122106061
10	1	car	gen	constrained+strong	car	4x	1	0.219004386
10	2	car	gen	constrained+strong	car	4x	1	0.179004386
10	3	car	gen	constrained+strong	car	4x	1	0.223004386
10	4	car	gen	constrained+strong	car	4x	1	0.210004386
4	3	gen	car	constrained+strong	car	4x	1	0.167004386
10	1	car	gen	constrained+strong	car	4x	2	0.239106061
10	2	car	gen	constrained+strong	car	4x	2	0.246106061
10	3	car	gen	constrained+strong	car	4x	2	0.211106061
10	4	car	gen	constrained+strong	car	4x	2	0.163106061
4	1	gen	car	constrained+strong	car	4x	2	0.126106061
10	1	car	gen	constrained+strong	car	4x	2	0.222004386
10	2	car	gen	constrained+strong	car	4x	2	0.178004386
10	3	car	gen	constrained+strong	car	4x	2	0.214004386
10	4	car	gen	constrained+strong	car	4x	2	0.200004386
4	3	gen	car	constrained+strong	car	4x	2	0.197004386
10	1	car	gen	constrained+strong	car	4x	3	0.235106061
10	2	car	gen	constrained+strong	car	4x	3	0.203106061
10	3	car	gen	constrained+strong	car	4x	3	0.214106061
10	4	car	gen	constrained+strong	car	4x	3	0.165106061
4	1	gen	car	constrained+strong	car	4x	3	0.121106061
10	1	car	gen	constrained+strong	car	4x	3	0.217004386
10	2	car	gen	constrained+strong	car	4x	3	0.169004386
10	3	car	gen	constrained+strong	car	4x	3	0.214004386
10	4	car	gen	constrained+strong	car	4x	3	0.216004386
4	3	gen	car	constrained+strong	car	4x	3	0.166004386
10	1	car	gen	constrained+strong	car	8x	1	0.153106061
10	2	car	gen	constrained+strong	car	8x	1	0.132106061
10	3	car	gen	constrained+strong	car	8x	1	0.093106061
10	4	car	gen	constrained+strong	car	8x	1	0.040106061
4	1	gen	car	constrained+strong	car	8x	1	0.056106061
10	1	car	gen	constrained+strong	car	8x	1	0.168004386
10	2	car	gen	constrained+strong	car	8x	1	0.121004386
10	3	car	gen	constrained+strong	car	8x	1	0.168004386
10	4	car	gen	constrained+strong	car	8x	1	0.157004386
4	3	gen	car	constrained+strong	car	8x	1	0.089004386
10	1	car	gen	constrained+strong	car	8x	2	0.164106061
10	2	car	gen	constrained+strong	car	8x	2	0.129106061
10	3	car	gen	constrained+strong	car	8x	2	0.084106061
10	4	car	gen	constrained+strong	car	8x	2	0.055106061
4	1	gen	car	constrained+strong	car	8x	2	0.058106061
10	1	car	gen	constrained+strong	car	8x	2	0.170004386
10	2	car	gen	constrained+strong	car	8x	2	0.122004386
10	3	car	gen	constrained+strong	car	8x	2	0.165004386
10	4	car	gen	constrained+strong	car	8x	2	0.155004386
4	3	gen	car	constrained+strong	car	8x	2	0.093004386
10	1	car	gen	constrained+strong	car	8x	3	0.098106061
10	2	car	gen	constrained+strong	car	8x	3	0.109106061
10	3	car	gen	constrained+strong	car	8x	3	0.072106061
10	4	car	gen	constrained+strong	car	8x	3	0.047106061
4	1	gen	car	constrained+strong	car	8x	3	0.052106061
10	1	car	gen	constrained+strong	car	8x	3	0.113004386
10	2	car	gen	constrained+strong	car	8x	3	0.101004386
10	3	car	gen	constrained+strong	car	8x	3	0.164004386
10	4	car	gen	constrained+strong	car	8x	3	0.201004386
4	3	gen	car	constrained+strong	car	8x	3	0.080004386
10	1	car	gen	constrained+strong	car	x	1	0.337106061
10	2	car	gen	constrained+strong	car	x	1	0.225106061
10	3	car	gen	constrained+strong	car	x	1	0.253106061
10	4	car	gen	constrained+strong	car	x	1	0.233106061
4	1	gen	car	constrained+strong	car	x	1	0.183106061
10	1	car	gen	constrained+strong	car	x	1	0.229004386
10	2	car	gen	constrained+strong	car	x	1	0.190004386
10	3	car	gen	constrained+strong	car	x	1	0.221004386
10	4	car	gen	constrained+strong	car	x	1	0.224004386
4	3	gen	car	constrained+strong	car	x	1	0.215004386
10	1	car	gen	constrained+strong	car	x	2	0.260106061
10	2	car	gen	constrained+strong	car	x	2	0.229106061
10	3	car	gen	constrained+strong	car	x	2	0.258106061
10	4	car	gen	constrained+strong	car	x	2	0.243106061
4	1	gen	car	constrained+strong	car	x	2	0.177106061
10	1	car	gen	constrained+strong	car	x	2	0.241004386
10	2	car	gen	constrained+strong	car	x	2	0.282004386
10	3	car	gen	constrained+strong	car	x	2	0.223004386
10	4	car	gen	constrained+strong	car	x	2	0.232004386
4	3	gen	car	constrained+strong	car	x	2	0.216004386
10	1	car	gen	constrained+strong	car	x	3	0.263106061
10	2	car	gen	constrained+strong	car	x	3	0.237106061
10	3	car	gen	constrained+strong	car	x	3	0.251106061
10	4	car	gen	constrained+strong	car	x	3	0.238106061
4	1	gen	car	constrained+strong	car	x	3	0.181106061
10	1	car	gen	constrained+strong	car	x	3	0.236004386
10	2	car	gen	constrained+strong	car	x	3	0.186004386
10	3	car	gen	constrained+strong	car	x	3	0.224004386
10	4	car	gen	constrained+strong	car	x	3	0.316004386
4	3	gen	car	constrained+strong	car	x	3	0.224004386
10	1	car	gen	constrained+strong	gen	0	1	0.252106061
10	2	car	gen	constrained+strong	gen	0	1	0.234106061
10	3	car	gen	constrained+strong	gen	0	1	0.249106061
10	4	car	gen	constrained+strong	gen	0	1	0.253106061
4	1	gen	car	constrained+strong	gen	0	1	0.241106061
10	1	car	gen	constrained+strong	gen	0	1	0.234004386
10	2	car	gen	constrained+strong	gen	0	1	0.184004386
10	3	car	gen	constrained+strong	gen	0	1	0.221004386
10	4	car	gen	constrained+strong	gen	0	1	0.235004386
4	3	gen	car	constrained+strong	gen	0	1	0.230004386
10	1	car	gen	constrained+strong	gen	0	2	0.304106061
10	2	car	gen	constrained+strong	gen	0	2	0.225106061
10	3	car	gen	constrained+strong	gen	0	2	0.259106061
10	4	car	gen	constrained+strong	gen	0	2	0.240106061
4	1	gen	car	constrained+strong	gen	0	2	0.230106061
10	1	car	gen	constrained+strong	gen	0	2	0.230004386
10	2	car	gen	constrained+strong	gen	0	2	0.282004386
10	3	car	gen	constrained+strong	gen	0	2	0.219004386
10	4	car	gen	constrained+strong	gen	0	2	0.307004386
4	3	gen	car	constrained+strong	gen	0	2	0.228004386
10	1	car	gen	constrained+strong	gen	0	3	0.325106061
10	2	car	gen	constrained+strong	gen	0	3	0.324106061
10	3	car	gen	constrained+strong	gen	0	3	0.256106061
10	4	car	gen	constrained+strong	gen	0	3	0.246106061
4	1	gen	car	constrained+strong	gen	0	3	0.337106061
10	1	car	gen	constrained+strong	gen	0	3	0.227004386
10	2	car	gen	constrained+strong	gen	0	3	0.283004386
10	3	car	gen	constrained+strong	gen	0	3	0.218004386
10	4	car	gen	constrained+strong	gen	0	3	0.220004386
4	3	gen	car	constrained+strong	gen	0	3	0.229004386
10	1	car	gen	constrained+strong	gen	0.25x	1	0.256106061
10	2	car	gen	constrained+strong	gen	0.25x	1	0.239106061
10	3	car	gen	constrained+strong	gen	0.25x	1	0.247106061
10	4	car	gen	constrained+strong	gen	0.25x	1	0.243106061
4	1	gen	car	constrained+strong	gen	0.25x	1	0.241106061
10	1	car	gen	constrained+strong	gen	0.25x	1	0.235004386
10	2	car	gen	constrained+strong	gen	0.25x	1	0.187004386
10	3	car	gen	constrained+strong	gen	0.25x	1	0.218004386
10	4	car	gen	constrained+strong	gen	0.25x	1	0.226004386
4	3	gen	car	constrained+strong	gen	0.25x	1	0.230004386
10	1	car	gen	constrained+strong	gen	0.25x	2	0.354106061
10	2	car	gen	constrained+strong	gen	0.25x	2	0.233106061
10	3	car	gen	constrained+strong	gen	0.25x	2	0.258106061
10	4	car	gen	constrained+strong	gen	0.25x	2	0.236106061
4	1	gen	car	constrained+strong	gen	0.25x	2	0.236106061
10	1	car	gen	constrained+strong	gen	0.25x	2	0.238004386
10	2	car	gen	constrained+strong	gen	0.25x	2	0.193004386
10	3	car	gen	constrained+strong	gen	0.25x	2	0.217004386
10	4	car	gen	constrained+strong	gen	0.25x	2	0.233004386
4	3	gen	car	constrained+strong	gen	0.25x	2	0.233004386
10	1	car	gen	constrained+strong	gen	0.25x	3	0.253106061
10	2	car	gen	constrained+strong	gen	0.25x	3	0.230106061
10	3	car	gen	constrained+strong	gen	0.25x	3	0.336106061
10	4	car	gen	constrained+strong	gen	0.25x	3	0.238106061
4	1	gen	car	constrained+strong	gen	0.25x	3	0.226106061
10	1	car	gen	constrained+strong	gen	0.25x	3	0.320004386
10	2	car	gen	constrained+strong	gen	0.25x	3	0.297004386
10	3	car	gen	constrained+strong	gen	0.25x	3	0.306004386
10	4	car	gen	constrained+strong	gen	0.25x	3	0.328004386
4	3	gen	car	constrained+strong	gen	0.25x	3	0.225004386
10	1	car	gen	constrained+strong	gen	0.5x	1	0.354106061
10	2	car	gen	constrained+strong	gen	0.5x	1	0.227106061
10	3	car	gen	constrained+strong	gen	0.5x	1	0.254106061
10	4	car	gen	constrained+strong	gen	0.5x	1	0.219106061
4	1	gen	car	constrained+strong	gen	0.5x	1	0.233106061
10	1	car	gen	constrained+strong	gen	0.5x	1	0.276004386
10	2	car	gen	constrained+strong	gen	0.5x	1	0.185004386
10	3	car	gen	constrained+strong	gen	0.5x	1	0.305004386
10	4	car	gen	constrained+strong	gen	0.5x	1	0.222004386
4	3	gen	car	constrained+strong	gen	0.5x	1	0.246004386
10	1	car	gen	constrained+strong	gen	0.5x	2	0.262106061
10	2	car	gen	constrained+strong	gen	0.5x	2	0.229106061
10	3	car	gen	constrained+strong	gen	0.5x	2	0.259106061
10	4	car	gen	constrained+strong	gen	0.5x	2	0.223106061
4	1	gen	car	constrained+strong	gen	0.5x	2	0.373106061
10	1	car	gen	constrained+strong	gen	0.5x	2	0.231004386
10	2	car	gen	constrained+strong	gen	0.5x	2	0.188004386
10	3	car	gen	constrained+strong	gen	0.5x	2	0.216004386
10	4	car	gen	constrained+strong	gen	0.5x	2	0.232004386
4	3	gen	car	constrained+strong	gen	0.5x	2	0.228004386
10	1	car	gen	constrained+strong	gen	0.5x	3	0.259106061
10	2	car	gen	constrained+strong	gen	0.5x	3	0.338106061
10	3	car	gen	constrained+strong	gen	0.5x	3	0.257106061
10	4	car	gen	constrained+strong	gen	0.5x	3	0.212106061
4	1	gen	car	constrained+strong	gen	0.5x	3	0.227106061
10	1	car	gen	constrained+strong	gen	0.5x	3	0.233004386
10	2	car	gen	constrained+strong	gen	0.5x	3	0.187004386
10	3	car	gen	constrained+strong	gen	0.5x	3	0.219004386
10	4	car	gen	constrained+strong	gen	0.5x	3	0.231004386
4	3	gen	car	constrained+strong	gen	0.5x	3	0.244004386
10	1	car	gen	constrained+strong	gen	2x	1	0.351106061
10	2	car	gen	constrained+strong	gen	2x	1	0.327106061
10	3	car	gen	constrained+strong	gen	2x	1	0.275106061
10	4	car	gen	constrained+strong	gen	2x	1	0.011106061
4	1	gen	car	constrained+strong	gen	2x	1	0.287106061
10	1	car	gen	constrained+strong	gen	2x	1	0.341004386
10	2	car	gen	constrained+strong	gen	2x	1	0.187004386
10	3	car	gen	constrained+strong	gen	2x	1	0.219004386
10	4	car	gen	constrained+strong	gen	2x	1	0.224004386
4	3	gen	car	constrained+strong	gen	2x	1	0.324004386
10	1	car	gen	constrained+strong	gen	2x	2	0.287106061
10	2	car	gen	constrained+strong	gen	2x	2	0.234106061
10	3	car	gen	constrained+strong	gen	2x	2	0.257106061
10	4	car	gen	constrained+strong	gen	2x	2	0.004106061
4	1	gen	car	constrained+strong	gen	2x	2	0.228106061
10	1	car	gen	constrained+strong	gen	2x	2	0.254004386
10	2	car	gen	constrained+strong	gen	2x	2	0.195004386
10	3	car	gen	constrained+strong	gen	2x	2	0.222004386
10	4	car	gen	constrained+strong	gen	2x	2	0.236004386
4	3	gen	car	constrained+strong	gen	2x	2	0.231004386
10	1	car	gen	constrained+strong	gen	2x	3	0.267106061
10	2	car	gen	constrained+strong	gen	2x	3	0.315106061
10	3	car	gen	constrained+strong	gen	2x	3	0.256106061
10	4	car	gen	constrained+strong	gen	2x	3	0.005106061
4	1	gen	car	constrained+strong	gen	2x	3	0.223106061
10	1	car	gen	constrained+strong	gen	2x	3	0.239004386
10	2	car	gen	constrained+strong	gen	2x	3	0.301004386
10	3	car	gen	constrained+strong	gen	2x	3	0.221004386
10	4	car	gen	constrained+strong	gen	2x	3	0.225004386
4	3	gen	car	constrained+strong	gen	2x	3	0.228004386
10	1	car	gen	constrained+strong	gen	4x	1	0.093106061
10	2	car	gen	constrained+strong	gen	4x	1	0.219106061
10	3	car	gen	constrained+strong	gen	4x	1	0.249106061
10	4	car	gen	constrained+strong	gen	4x	1	0.002106061
4	1	gen	car	constrained+strong	gen	4x	1	0.205106061
10	1	car	gen	constrained+strong	gen	4x	1	0.218004386
10	2	car	gen	constrained+strong	gen	4x	1	0.186004386
10	3	car	gen	constrained+strong	gen	4x	1	0.220004386
10	4	car	gen	constrained+strong	gen	4x	1	0.240004386
4	3	gen	car	constrained+strong	gen	4x	1	0.242004386
10	1	car	gen	constrained+strong	gen	4x	2	0.101106061
10	2	car	gen	constrained+strong	gen	4x	2	0.217106061
10	3	car	gen	constrained+strong	gen	4x	2	0.247106061
10	4	car	gen	constrained+strong	gen	4x	2	0.003106061
4	1	gen	car	constrained+strong	gen	4x	2	0.197106061
10	1	car	gen	constrained+strong	gen	4x	2	0.222004386
10	2	car	gen	constrained+strong	gen	4x	2	0.181004386
10	3	car	gen	constrained+strong	gen	4x	2	0.204004386
10	4	car	gen	constrained+strong	gen	4x	2	0.225004386
4	3	gen	car	constrained+strong	gen	4x	2	0.229004386
10	1	car	gen	constrained+strong	gen	4x	3	0.090106061
10	2	car	gen	constrained+strong	gen	4x	3	0.202106061
10	3	car	gen	constrained+strong	gen	4x	3	0.256106061
10	4	car	gen	constrained+strong	gen	4x	3	0.003106061
4	1	gen	car	constrained+strong	gen	4x	3	0.204106061
10	1	car	gen	constrained+strong	gen	4x	3	0.267004386
10	2	car	gen	constrained+strong	gen	4x	3	0.212004386
10	3	car	gen	constrained+strong	gen	4x	3	0.214004386
10	4	car	gen	constrained+strong	gen	4x	3	0.226004386
4	3	gen	car	constrained+strong	gen	4x	3	0.229004386
10	1	car	gen	constrained+strong	gen	8x	1	0.002106061
10	2	car	gen	constrained+strong	gen	8x	1	0.005106061
10	3	car	gen	constrained+strong	gen	8x	1	0.005106061
10	4	car	gen	constrained+strong	gen	8x	1	0.007106061
4	1	gen	car	constrained+strong	gen	8x	1	0.133106061
10	1	car	gen	constrained+strong	gen	8x	1	0.152004386
10	2	car	gen	constrained+strong	gen	8x	1	0.106004386
10	3	car	gen	constrained+strong	gen	8x	1	0.013004386
10	4	car	gen	constrained+strong	gen	8x	1	0.239004386
4	3	gen	car	constrained+strong	gen	8x	1	0.245004386
10	1	car	gen	constrained+strong	gen	8x	2	0.002106061
10	2	car	gen	constrained+strong	gen	8x	2	0.008106061
10	3	car	gen	constrained+strong	gen	8x	2	0.005106061
10	4	car	gen	constrained+strong	gen	8x	2	0.007106061
4	1	gen	car	constrained+strong	gen	8x	2	0.122106061
10	1	car	gen	constrained+strong	gen	8x	2	0.159004386
10	2	car	gen	constrained+strong	gen	8x	2	0.108004386
10	3	car	gen	constrained+strong	gen	8x	2	0.013004386
10	4	car	gen	constrained+strong	gen	8x	2	0.230004386
4	3	gen	car	constrained+strong	gen	8x	2	0.231004386
10	1	car	gen	constrained+strong	gen	8x	3	0.003106061
10	2	car	gen	constrained+strong	gen	8x	3	0.006106061
10	3	car	gen	constrained+strong	gen	8x	3	0.005106061
10	4	car	gen	constrained+strong	gen	8x	3	0.005106061
4	1	gen	car	constrained+strong	gen	8x	3	0.110106061
10	1	car	gen	constrained+strong	gen	8x	3	0.154004386
10	2	car	gen	constrained+strong	gen	8x	3	0.102004386
10	3	car	gen	constrained+strong	gen	8x	3	0.013004386
10	4	car	gen	constrained+strong	gen	8x	3	0.223004386
4	3	gen	car	constrained+strong	gen	8x	3	0.227004386
10	1	car	gen	constrained+strong	gen	x	1	0.252106061
10	2	car	gen	constrained+strong	gen	x	1	0.226106061
10	3	car	gen	constrained+strong	gen	x	1	0.251106061
10	4	car	gen	constrained+strong	gen	x	1	0.017106061
4	1	gen	car	constrained+strong	gen	x	1	0.339106061
10	1	car	gen	constrained+strong	gen	x	1	0.234004386
10	2	car	gen	constrained+strong	gen	x	1	0.186004386
10	3	car	gen	constrained+strong	gen	x	1	0.219004386
10	4	car	gen	constrained+strong	gen	x	1	0.233004386
4	3	gen	car	constrained+strong	gen	x	1	0.279004386
10	1	car	gen	constrained+strong	gen	x	2	0.367106061
10	2	car	gen	constrained+strong	gen	x	2	0.227106061
10	3	car	gen	constrained+strong	gen	x	2	0.259106061
10	4	car	gen	constrained+strong	gen	x	2	0.022106061
4	1	gen	car	constrained+strong	gen	x	2	0.232106061
10	1	car	gen	constrained+strong	gen	x	2	0.234004386
10	2	car	gen	constrained+strong	gen	x	2	0.195004386
10	3	car	gen	constrained+strong	gen	x	2	0.223004386
10	4	car	gen	constrained+strong	gen	x	2	0.250004386
4	3	gen	car	constrained+strong	gen	x	2	0.230004386
10	1	car	gen	constrained+strong	gen	x	3	0.253106061
10	2	car	gen	constrained+strong	gen	x	3	0.227106061
10	3	car	gen	constrained+strong	gen	x	3	0.252106061
10	4	car	gen	constrained+strong	gen	x	3	0.017106061
4	1	gen	car	constrained+strong	gen	x	3	0.227106061
10	1	car	gen	constrained+strong	gen	x	3	0.235004386
10	2	car	gen	constrained+strong	gen	x	3	0.250004386
10	3	car	gen	constrained+strong	gen	x	3	0.229004386
10	4	car	gen	constrained+strong	gen	x	3	0.223004386
4	3	gen	car	constrained+strong	gen	x	3	0.228004386
10	1	car	gen	mild	car	0	1	0.258106061
10	2	car	gen	mild	car	0	1	0.274106061
10	3	car	gen	mild	car	0	1	0.272106061
10	4	car	gen	mild	car	0	1	0.238106061
4	1	gen	car	mild	car	0	1	0.290106061
4	2	gen	car	mild	car	0	1	0.369106061
4	3	gen	car	mild	car	0	1	0.311106061
4	4	gen	car	mild	car	0	1	0.316106061
10	1	car	gen	mild	car	0	1	0.236004386
10	2	car	gen	mild	car	0	1	0.216004386
10	3	car	gen	mild	car	0	1	0.236004386
10	4	car	gen	mild	car	0	1	0.227004386
4	1	gen	car	mild	car	0	1	0.251004386
4	2	gen	car	mild	car	0	1	0.266004386
4	3	gen	car	mild	car	0	1	0.266004386
4	4	gen	car	mild	car	0	1	0.326004386
10	1	car	gen	mild	car	0	2	0.257106061
10	2	car	gen	mild	car	0	2	0.254106061
10	3	car	gen	mild	car	0	2	0.243106061
10	4	car	gen	mild	car	0	2	0.312106061
4	1	gen	car	mild	car	0	2	0.283106061
4	2	gen	car	mild	car	0	2	0.281106061
4	3	gen	car	mild	car	0	2	0.279106061
4	4	gen	car	mild	car	0	2	0.262106061
10	1	car	gen	mild	car	0	2	0.309004386
10	2	car	gen	mild	car	0	2	0.212004386
10	3	car	gen	mild	car	0	2	0.234004386
10	4	car	gen	mild	car	0	2	0.316004386
4	1	gen	car	mild	car	0	2	0.256004386
4	2	gen	car	mild	car	0	2	0.256004386
4	3	gen	car	mild	car	0	2	0.265004386
4	4	gen	car	mild	car	0	2	0.257004386
10	1	car	gen	mild	car	0	3	0.346106061
10	2	car	gen	mild	car	0	3	0.244106061
10	3	car	gen	mild	car	0	3	0.253106061
10	4	car	gen	mild	car	0	3	0.303106061
4	1	gen	car	mild	car	0	3	0.376106061
4	2	gen	car	mild	car	0	3	0.280106061
4	3	gen	car	mild	car	0	3	0.206106061
4	4	gen	car	mild	car	0	3	0.263106061
10	1	car	gen	mild	car	0	3	0.302004386
10	2	car	gen	mild	car	0	3	0.213004386
10	3	car	gen	mild	car	0	3	0.314004386
10	4	car	gen	mild	car	0	3	0.315004386
4	1	gen	car	mild	car	0	3	0.249004386
4	2	gen	car	mild	car	0	3	0.254004386
4	3	gen	car	mild	car	0	3	0.268004386
4	4	gen	car	mild	car	0	3	0.254004386
10	1	car	gen	mild	car	0.25x	1	0.254106061
10	2	car	gen	mild	car	0.25x	1	0.247106061
10	3	car	gen	mild	car	0.25x	1	0.267106061
10	4	car	gen	mild	car	0.25x	1	0.299106061
4	1	gen	car	mild	car	0.25x	1	0.340106061
4	2	gen	car	mild	car	0.25x	1	0.297106061
4	3	gen	car	mild	car	0.25x	1	0.351106061
4	4	gen	car	mild	car	0.25x	1	0.255106061
10	1	car	gen	mild	car	0.25x	1	0.235004386
10	2	car	gen	mild	car	0.25x	1	0.214004386
10	3	car	gen	mild	car	0.25x	1	0.235004386
10	4	car	gen	mild	car	0.25x	1	0.227004386
4	1	gen	car	mild	car	0.25x	1	0.313004386
4	2	gen	car	mild	car	0.25x	1	0.257004386
4	3	gen	car	mild	car	0.25x	1	0.272004386
4	4	gen	car	mild	car	0.25x	1	0.260004386
10	1	car	gen	mild	car	0.25x	2	0.256106061
10	2	car	gen	mild	car	0.25x	2	0.330106061
10	3	car	gen	mild	car	0.25x	2	0.272106061
10	4	car	gen	mild	car	0.25x	2	0.235106061
4	1	gen	car	mild	car	0.25x	2	0.287106061
4	2	gen	car	mild	car	0.25x	2	0.303106061
4	3	gen	car	mild	car	0.25x	2	0.318106061
4	4	gen	car	mild	car	0.25x	2	0.319106061
10	1	car	gen	mild	car	0.25x	2	0.314004386
10	2	car	gen	mild	car	0.25x	2	0.310004386
10	3	car	gen	mild	car	0.25x	2	0.243004386
10	4	car	gen	mild	car	0.25x	2	0.228004386
4	1	gen	car	mild	car	0.25x	2	0.315004386
4	2	gen	car	mild	car	0.25x	2	0.257004386
4	3	gen	car	mild	car	0.25x	2	0.264004386
4	4	gen	car	mild	car	0.25x	2	0.257004386
10	1	car	gen	mild	car	0.25x	3	0.332106061
10	2	car	gen	mild	car	0.25x	3	0.335106061
10	3	car	gen	mild	car	0.25x	3	0.337106061
10	4	car	gen	mild	car	0.25x	3	0.280106061
4	1	gen	car	mild	car	0.25x	3	0.297106061
4	2	gen	car	mild	car	0.25x	3	0.296106061
4	3	gen	car	mild	car	0.25x	3	0.261106061
4	4	gen	car	mild	car	0.25x	3	0.316106061
10	1	car	gen	mild	car	0.25x	3	0.306004386
10	2	car	gen	mild	car	0.25x	3	0.316004386
10	3	car	gen	mild	car	0.25x	3	0.321004386
10	4	car	gen	mild	car	0.25x	3	0.317004386
4	1	gen	car	mild	car	0.25x	3	0.303004386
4	2	gen	car	mild	car	0.25x	3	0.252004386
4	3	gen	car	mild	car	0.25x	3	0.334004386
4	4	gen	car	mild	car	0.25x	3	0.321004386
10	1	car	gen	mild	car	0.5x	1	0.258106061
10	2	car	gen	mild	car	0.5x	1	0.248106061
10	3	car	gen	mild	car	0.5x	1	0.272106061
10	4	car	gen	mild	car	0.5x	1	0.231106061
4	1	gen	car	mild	car	0.5x	1	0.246106061
4	2	gen	car	mild	car	0.5x	1	0.262106061
4	3	gen	car	mild	car	0.5x	1	0.279106061
4	4	gen	car	mild	car	0.5x	1	0.259106061
10	1	car	gen	mild	car	0.5x	1	0.237004386
10	2	car	gen	mild	car	0.5x	1	0.215004386
10	3	car	gen	mild	car	0.5x	1	0.235004386
10	4	car	gen	mild	car	0.5x	1	0.226004386
4	1	gen	car	mild	car	0.5x	1	0.241004386
4	2	gen	car	mild	car	0.5x	1	0.254004386
4	3	gen	car	mild	car	0.5x	1	0.286004386
4	4	gen	car	mild	car	0.5x	1	0.252004386
10	1	car	gen	mild	car	0.5x	2	0.352106061
10	2	car	gen	mild	car	0.5x	2	0.247106061
10	3	car	gen	mild	car	0.5x	2	0.269106061
10	4	car	gen	mild	car	0.5x	2	0.305106061
4	1	gen	car	mild	car	0.5x	2	0.167106061
4	2	gen	car	mild	car	0.5x	2	0.158106061
4	3	gen	car	mild	car	0.5x	2	0.276106061
4	4	gen	car	mild	car	0.5x	2	0.241106061
10	1	car	gen	mild	car	0.5x	2	0.232004386
10	2	car	gen	mild	car	0.5x	2	0.211004386
10	3	car	gen	mild	car	0.5x	2	0.314004386
10	4	car	gen	mild	car	0.5x	2	0.313004386
4	1	gen	car	mild	car	0.5x	2	0.244004386
4	2	gen	car	mild	car	0.5x	2	0.249004386
4	3	gen	car	mild	car	0.5x	2	0.254004386
4	4	gen	car	mild	car	0.5x	2	0.282004386
10	1	car	gen	mild	car	0.5x	3	0.340106061
10	2	car	gen	mild	car	0.5x	3	0.262106061
10	3	car	gen	mild	car	0.5x	3	0.263106061
10	4	car	gen	mild	car	0.5x	3	0.315106061
4	1	gen	car	mild	car	0.5x	3	0.250106061
4	2	gen	car	mild	car	0.5x	3	0.268106061
4	3	gen	car	mild	car	0.5x	3	0.207106061
4	4	gen	car	mild	car	0.5x	3	0.233106061
10	1	car	gen	mild	car	0.5x	3	0.306004386
10	2	car	gen	mild	car	0.5x	3	0.213004386
10	3	car	gen	mild	car	0.5x	3	0.307004386
10	4	car	gen	mild	car	0.5x	3	0.313004386
4	1	gen	car	mild	car	0.5x	3	0.260004386
4	2	gen	car	mild	car	0.5x	3	0.256004386
4	3	gen	car	mild	car	0.5x	3	0.257004386
4	4	gen	car	mild	car	0.5x	3	0.256004386
10	1	car	gen	mild	car	2x	1	0.283106061
10	2	car	gen	mild	car	2x	1	0.247106061
10	3	car	gen	mild	car	2x	1	0.264106061
10	4	car	gen	mild	car	2x	1	0.252106061
4	1	gen	car	mild	car	2x	1	0.036106061
4	2	gen	car	mild	car	2x	1	0.091106061
4	3	gen	car	mild	car	2x	1	0.099106061
4	4	gen	car	mild	car	2x	1	0.078106061
10	1	car	gen	mild	car	2x	1	0.311004386
10	2	car	gen	mild	car	2x	1	0.211004386
10	3	car	gen	mild	car	2x	1	0.230004386
10	4	car	gen	mild	car	2x	1	0.220004386
4	1	gen	car	mild	car	2x	1	0.055004386
4	2	gen	car	mild	car	2x	1	0.097004386
4	3	gen	car	mild	car	2x	1	0.105004386
4	4	gen	car	mild	car	2x	1	0.081004386
10	1	car	gen	mild	car	2x	2	0.241106061
10	2	car	gen	mild	car	2x	2	0.253106061
10	3	car	gen	mild	car	2x	2	0.257106061
10	4	car	gen	mild	car	2x	2	0.210106061
4	1	gen	car	mild	car	2x	2	0.040106061
4	2	gen	car	mild	car	2x	2	0.130106061
4	3	gen	car	mild	car	2x	2	0.095106061
4	4	gen	car	mild	car	2x	2	0.078106061
10	1	car	gen	mild	car	2x	2	0.232004386
10	2	car	gen	mild	car	2x	2	0.210004386
10	3	car	gen	mild	car	2x	2	0.231004386
10	4	car	gen	mild	car	2x	2	0.222004386
4	1	gen	car	mild	car	2x	2	0.055004386
4	2	gen	car	mild	car	2x	2	0.091004386
4	3	gen	car	mild	car	2x	2	0.111004386
4	4	gen	car	mild	car	2x	2	0.081004386
10	1	car	gen	mild	car	2x	3	0.241106061
10	2	car	gen	mild	car	2x	3	0.253106061
10	3	car	gen	mild	car	2x	3	0.250106061
10	4	car	gen	mild	car	2x	3	0.219106061
4	1	gen	car	mild	car	2x	3	0.031106061
4	2	gen	car	mild	car	2x	3	0.119106061
4	3	gen	car	mild	car	2x	3	0.054106061
4	4	gen	car	mild	car	2x	3	0.075106061
10	1	car	gen	mild	car	2x	3	0.222004386
10	2	car	gen	mild	car	2x	3	0.212004386
10	3	car	gen	mild	car	2x	3	0.229004386
10	4	car	gen	mild	car	2x	3	0.218004386
4	1	gen	car	mild	car	2x	3	0.051004386
4	2	gen	car	mild	car	2x	3	0.091004386
4	3	gen	car	mild	car	2x	3	0.088004386
4	4	gen	car	mild	car	2x	3	0.079004386
10	1	car	gen	mild	car	4x	1	0.182106061
10	2	car	gen	mild	car	4x	1	0.227106061
10	3	car	gen	mild	car	4x	1	0.192106061
10	4	car	gen	mild	car	4x	1	0.127106061
4	1	gen	car	mild	car	4x	1	0.026106061
4	2	gen	car	mild	car	4x	1	0.023106061
4	3	gen	car	mild	car	4x	1	0.018106061
4	4	gen	car	mild	car	4x	1	0.052106061
10	1	car	gen	mild	car	4x	1	0.186004386
10	2	car	gen	mild	car	4x	1	0.189004386
10	3	car	gen	mild	car	4x	1	0.212004386
10	4	car	gen	mild	car	4x	1	0.193004386
4	1	gen	car	mild	car	4x	1	0.032004386
4	2	gen	car	mild	car	4x	1	0.046004386
4	3	gen	car	mild	car	4x	1	0.062004386
4	4	gen	car	mild	car	4x	1	0.049004386
10	1	car	gen	mild	car	4x	2	0.189106061
10	2	car	gen	mild	car	4x	2	0.217106061
10	3	car	gen	mild	car	4x	2	0.193106061
10	4	car	gen	mild	car	4x	2	0.124106061
4	1	gen	car	mild	car	4x	2	0.023106061
4	2	gen	car	mild	car	4x	2	0.023106061
4	3	gen	car	mild	car	4x	2	0.018106061
4	4	gen	car	mild	car	4x	2	0.056106061
10	1	car	gen	mild	car	4x	2	0.214004386
10	2	car	gen	mild	car	4x	2	0.186004386
10	3	car	gen	mild	car	4x	2	0.201004386
10	4	car	gen	mild	car	4x	2	0.197004386
4	1	gen	car	mild	car	4x	2	0.034004386
4	2	gen	car	mild	car	4x	2	0.049004386
4	3	gen	car	mild	car	4x	2	0.065004386
4	4	gen	car	mild	car	4x	2	0.051004386
10	1	car	gen	mild	car	4x	3	0.183106061
10	2	car	gen	mild	car	4x	3	0.214106061
10	3	car	gen	mild	car	4x	3	0.187106061
10	4	car	gen	mild	car	4x	3	0.117106061
4	1	gen	car	mild	car	4x	3	0.023106061
4	2	gen	car	mild	car	4x	3	0.025106061
4	3	gen	car	mild	car	4x	3	0.021106061
4	4	gen	car	mild	car	4x	3	0.053106061
10	1	car	gen	mild	car	4x	3	0.167004386
10	2	car	gen	mild	car	4x	3	0.188004386
10	3	car	gen	mild	car	4x	3	0.191004386
[truncated: 4,385 more rows]
