# Supplementary material for: Evolutionary stability of collateral sensitivity to antibiotics in the model pathogen Pseudomonas aeruginosa
Source: eLife. 2019 Oct 29;8:e51481. doi: 10.7554/eLife.51481 (PMC6881144; doi:10.7554/eLife.51481)
Supplement: Figure 3—source data 3. — Growth rate was calculated as specified in the Materials and methods section. [file elife-51481-fig3-data3.txt]

res	treat	line	mean_k	PA14_k	k_relative_to_PA14	anc_k	anc_k_relative_to_PA14
CarR->Gen	mild	B_G1	0.45	0.488	0.922131148	0.468	0.959016393
CarR->Gen	mild	B_H2	0.472	0.488	0.967213115	0.468	0.959016393
CarR->Gen	strong	A_C1	0.481	0.488	0.985655738	0.468	0.959016393
CarR->Gen	strong	A_E1	0.541	0.488	1.108606557	0.468	0.959016393
CarR->Gen	strong	A_F1	0.403	0.488	0.825819672	0.468	0.959016393
CarR->Gen	strong	A_G2	0.514	0.488	1.053278689	0.468	0.959016393
CarR->Gen	mild	A_A3	0.436	0.488	0.893442623	0.468	0.959016393
CarR->Gen	mild	A_D3	0.446	0.488	0.913934426	0.468	0.959016393
CarR->Gen	mild	A_G1	0.494	0.488	1.012295082	0.468	0.959016393
CarR->Gen	mild	A_H2	0.502	0.488	1.028688525	0.468	0.959016393
CarR->Gen	mild	B_A3	0.501	0.488	1.026639344	0.468	0.959016393
CarR->Gen	mild	B_D3	0.431	0.488	0.883196721	0.468	0.959016393
CarR->Gen	mild+constrained	A_F2	0.401	0.488	0.821721311	0.468	0.959016393
CarR->Gen	mild+constrained	B_A2	0.465	0.488	0.952868852	0.468	0.959016393
CarR->Gen	mild+constrained	B_C2	0.425	0.488	0.870901639	0.468	0.959016393
CarR->Gen	mild+constrained	B_E3	0.423	0.488	0.866803279	0.468	0.959016393
CarR->Gen	mild+constrained	B_F2	0.438	0.488	0.897540984	0.468	0.959016393
CarR->Gen	strong+constrained	A_B2	0.388	0.488	0.795081967	0.468	0.959016393
CarR->Gen	strong	B_C1	0.386	0.488	0.790983607	0.468	0.959016393
CarR->Gen	strong	B_E1	0.5	0.488	1.024590164	0.468	0.959016393
CarR->Gen	strong	B_F1	0.431	0.488	0.883196721	0.468	0.959016393
CarR->Gen	strong	B_G2	0.482	0.488	0.987704918	0.468	0.959016393
CarR->Gen	mild+constrained	A_A2	0.475	0.488	0.973360656	0.468	0.959016393
CarR->Gen	mild+constrained	A_C2	0.382	0.488	0.782786885	0.468	0.959016393
CarR->Gen	mild+constrained	A_E3	0.408	0.488	0.836065574	0.468	0.959016393
CarR->Gen	strong+constrained	A_H1	0.443	0.488	0.907786885	0.468	0.959016393
CarR->Gen	strong+constrained	B_B2	0.336	0.488	0.68852459	0.468	0.959016393
CarR->Gen	strong+constrained	A_B3	0.4	0.488	0.819672131	0.468	0.959016393
CarR->Gen	strong+constrained	A_D2	0.424	0.488	0.868852459	0.468	0.959016393
CarR->Gen	strong+constrained	B_H1	0.562	0.488	1.151639344	0.468	0.959016393
CarR->Gen	strong+constrained	B_B3	0.369	0.488	0.756147541	0.468	0.959016393
CarR->Gen	strong+constrained	B_D2	0.358	0.488	0.733606557	0.468	0.959016393
GenR->Car	mild	B_G7	0.514	0.488	1.053278689	0.241	0.493852459
GenR->Car	mild	B_H8	0.438	0.488	0.897540984	0.241	0.493852459
GenR->Car	strong	A_C7	0.564	0.488	1.155737705	0.241	0.493852459
GenR->Car	strong	A_E7	0.548	0.488	1.12295082	0.241	0.493852459
GenR->Car	strong	A_F7	0.517	0.488	1.05942623	0.241	0.493852459
GenR->Car	strong	A_G8	0.509	0.488	1.043032787	0.241	0.493852459
GenR->Car	mild	A_A9	0.531	0.488	1.088114754	0.241	0.493852459
GenR->Car	mild	A_D9	0.57	0.488	1.168032787	0.241	0.493852459
GenR->Car	mild	A_G7	0.499	0.488	1.022540984	0.241	0.493852459
GenR->Car	mild	A_H8	0.48	0.488	0.983606557	0.241	0.493852459
GenR->Car	mild	B_A9	0.545	0.488	1.116803279	0.241	0.493852459
GenR->Car	mild	B_D9	0.576	0.488	1.180327869	0.241	0.493852459
GenR->Car	mild+constrained	B_A8	0.396	0.488	0.81147541	0.241	0.493852459
GenR->Car	mild+constrained	B_C8	0.362	0.488	0.741803279	0.241	0.493852459
GenR->Car	mild+constrained	B_E9	0.378	0.488	0.774590164	0.241	0.493852459
GenR->Car	mild+constrained	B_F8	0.38	0.488	0.778688525	0.241	0.493852459
GenR->Car	strong+constrained	A_D8	0.303	0.488	0.620901639	0.241	0.493852459
GenR->Car	strong+constrained	B_H7	0.382	0.488	0.782786885	0.241	0.493852459
GenR->Car	strong	B_C7	0.538	0.488	1.102459016	0.241	0.493852459
GenR->Car	strong	B_F7	0.51	0.488	1.045081967	0.241	0.493852459
GenR->Car	strong	B_G8	0.494	0.488	1.012295082	0.241	0.493852459
GenR->Car	mild+constrained	A_A8	0.364	0.488	0.745901639	0.241	0.493852459
GenR->Car	mild+constrained	A_C8	0.407	0.488	0.834016393	0.241	0.493852459
GenR->Car	mild+constrained	A_E9	0.394	0.488	0.807377049	0.241	0.493852459
GenR->Car	mild+constrained	A_F8	0.339	0.488	0.694672131	0.241	0.493852459
