# Supplementary material for: Evolutionary stability of collateral sensitivity to antibiotics in the model pathogen Pseudomonas aeruginosa
Source: eLife. 2019 Oct 29;8:e51481. doi: 10.7554/eLife.51481 (PMC6881144; doi:10.7554/eLife.51481)
Supplement: Figure 3—figure supplement 2—source data 1. — The data is shown in Figure 3—figure supplement 2. Each population-drug concentration was evaluated in triplicate. [file elife-51481-fig3-figsupp2-data1.txt]

Code_in_experiment	Drug_concentration	Technical_replicate	Resistant_to	Challenged_with	Treatment	OD
aA9	0	1	gen	car	mild	0.002
aA9	0	2	gen	car	mild	0.249
aA9	0	3	gen	car	mild	0.005
aA9	150	1	gen	car	mild	0.004
aA9	150	2	gen	car	mild	0.196
aA9	150	3	gen	car	mild	0.158
aA9	300	1	gen	car	mild	0.008
aA9	300	2	gen	car	mild	0.197
aA9	300	3	gen	car	mild	0.01
aA9	600	1	gen	car	mild	0.012
aA9	600	2	gen	car	mild	0.004
aA9	600	3	gen	car	mild	0.174
aA9	1200	1	gen	car	mild	0.184
aA9	1200	2	gen	car	mild	0.212
aA9	1200	3	gen	car	mild	0.158
aA9	2400	1	gen	car	mild	0.005
aA9	2400	2	gen	car	mild	0.204
aA9	2400	3	gen	car	mild	0.163
aA9	4800	1	gen	car	mild	0.179
aA9	4800	2	gen	car	mild	0.002
aA9	4800	3	gen	car	mild	0.202
aC7	0	1	gen	car	strong	0.245
aC7	0	2	gen	car	strong	0.174
aC7	0	3	gen	car	strong	0.264
aC7	150	1	gen	car	strong	0.173
aC7	150	2	gen	car	strong	0.189
aC7	150	3	gen	car	strong	0.176
aC7	300	1	gen	car	strong	0.183
aC7	300	2	gen	car	strong	0.009
aC7	300	3	gen	car	strong	0
aC7	600	1	gen	car	strong	0.199
aC7	600	2	gen	car	strong	0.173
aC7	600	3	gen	car	strong	0.001
aC7	1200	1	gen	car	strong	0.19
aC7	1200	2	gen	car	strong	0.006
aC7	1200	3	gen	car	strong	0.013
aC7	2400	1	gen	car	strong	0.001
aC7	2400	2	gen	car	strong	0.004
aC7	2400	3	gen	car	strong	0.001
aC7	4800	1	gen	car	strong	0.175
aC7	4800	2	gen	car	strong	0.198
aC7	4800	3	gen	car	strong	0.004
aD9	0	1	gen	car	mild	0.001
aD9	0	2	gen	car	mild	0.184
aD9	0	3	gen	car	mild	0.236
aD9	150	1	gen	car	mild	0.199
aD9	150	2	gen	car	mild	0.204
aD9	150	3	gen	car	mild	0.157
aD9	300	1	gen	car	mild	0.185
aD9	300	2	gen	car	mild	0.002
aD9	300	3	gen	car	mild	0.192
aD9	600	1	gen	car	mild	0.001
aD9	600	2	gen	car	mild	0.014
aD9	600	3	gen	car	mild	0
aD9	1200	1	gen	car	mild	0.163
aD9	1200	2	gen	car	mild	0.002
aD9	1200	3	gen	car	mild	0.164
aD9	2400	1	gen	car	mild	0.17
aD9	2400	2	gen	car	mild	0.004
aD9	2400	3	gen	car	mild	0.016
aD9	4800	1	gen	car	mild	0.162
aD9	4800	2	gen	car	mild	0.179
aD9	4800	3	gen	car	mild	0
aE7	0	1	gen	car	strong	0.006
aE7	0	2	gen	car	strong	0.002
aE7	0	3	gen	car	strong	0.195
aE7	150	1	gen	car	strong	0.005
aE7	150	2	gen	car	strong	0.15
aE7	150	3	gen	car	strong	0.004
aE7	300	1	gen	car	strong	0.266
aE7	300	2	gen	car	strong	0.198
aE7	300	3	gen	car	strong	0.002
aE7	600	1	gen	car	strong	0.233
aE7	600	2	gen	car	strong	0.001
aE7	600	3	gen	car	strong	0.176
aE7	1200	1	gen	car	strong	0.192
aE7	1200	2	gen	car	strong	0.172
aE7	1200	3	gen	car	strong	0.003
aE7	2400	1	gen	car	strong	0.179
aE7	2400	2	gen	car	strong	0.001
aE7	2400	3	gen	car	strong	0.169
aE7	4800	1	gen	car	strong	0.196
aE7	4800	2	gen	car	strong	0.164
aE7	4800	3	gen	car	strong	0
aF7	0	1	gen	car	strong	0.203
aF7	0	2	gen	car	strong	0.002
aF7	0	3	gen	car	strong	0.015
aF7	150	1	gen	car	strong	0.165
aF7	150	2	gen	car	strong	0.003
aF7	150	3	gen	car	strong	0.182
aF7	300	1	gen	car	strong	0.005
aF7	300	2	gen	car	strong	0.001
aF7	300	3	gen	car	strong	0.18
aF7	600	1	gen	car	strong	0
aF7	600	2	gen	car	strong	0.006
aF7	600	3	gen	car	strong	0.206
aF7	1200	1	gen	car	strong	0.015
aF7	1200	2	gen	car	strong	0.002
aF7	1200	3	gen	car	strong	0.169
aF7	2400	1	gen	car	strong	0.009
aF7	2400	2	gen	car	strong	0.201
aF7	2400	3	gen	car	strong	0.268
aF7	4800	1	gen	car	strong	0.003
aF7	4800	2	gen	car	strong	0.204
aF7	4800	3	gen	car	strong	0.005
aG7	0	1	gen	car	mild	0.001
aG7	0	2	gen	car	mild	0
aG7	0	3	gen	car	mild	0.007
aG7	150	1	gen	car	mild	0.184
aG7	150	2	gen	car	mild	0.002
aG7	150	3	gen	car	mild	0.178
aG7	300	1	gen	car	mild	0.009
aG7	300	2	gen	car	mild	0.204
aG7	300	3	gen	car	mild	0.016
aG7	600	1	gen	car	mild	0.224
aG7	600	2	gen	car	mild	0.006
aG7	600	3	gen	car	mild	0.258
aG7	1200	1	gen	car	mild	0.006
aG7	1200	2	gen	car	mild	0.002
aG7	1200	3	gen	car	mild	0.003
aG7	2400	1	gen	car	mild	0.178
aG7	2400	2	gen	car	mild	0.004
aG7	2400	3	gen	car	mild	0.001
aG7	4800	1	gen	car	mild	0.247
aG7	4800	2	gen	car	mild	0.181
aG7	4800	3	gen	car	mild	0.2
aG8	0	1	gen	car	strong	0.197
aG8	0	2	gen	car	strong	0.001
aG8	0	3	gen	car	strong	0.204
aG8	150	1	gen	car	strong	0.176
aG8	150	2	gen	car	strong	0.194
aG8	150	3	gen	car	strong	0.003
aG8	300	1	gen	car	strong	0.003
aG8	300	2	gen	car	strong	0.205
aG8	300	3	gen	car	strong	0.195
aG8	600	1	gen	car	strong	0.006
aG8	600	2	gen	car	strong	0.149
aG8	600	3	gen	car	strong	0.152
aG8	1200	1	gen	car	strong	0.002
aG8	1200	2	gen	car	strong	0.161
aG8	1200	3	gen	car	strong	0.148
aG8	2400	1	gen	car	strong	0
aG8	2400	2	gen	car	strong	0.001
aG8	2400	3	gen	car	strong	0.153
aG8	4800	1	gen	car	strong	0.004
aG8	4800	2	gen	car	strong	0.252
aG8	4800	3	gen	car	strong	0.005
aH8	0	1	gen	car	mild	0.178
aH8	0	2	gen	car	mild	0.002
aH8	0	3	gen	car	mild	0.251
aH8	150	1	gen	car	mild	0.007
aH8	150	2	gen	car	mild	0.045
aH8	150	3	gen	car	mild	0.198
aH8	300	1	gen	car	mild	0.01
aH8	300	2	gen	car	mild	0.004
aH8	300	3	gen	car	mild	0.231
aH8	600	1	gen	car	mild	0.167
aH8	600	2	gen	car	mild	0.177
aH8	600	3	gen	car	mild	0.007
aH8	1200	1	gen	car	mild	0.168
aH8	1200	2	gen	car	mild	0.212
aH8	1200	3	gen	car	mild	0.039
aH8	2400	1	gen	car	mild	0.174
aH8	2400	2	gen	car	mild	0.001
aH8	2400	3	gen	car	mild	0.185
aH8	4800	1	gen	car	mild	0.186
aH8	4800	2	gen	car	mild	0.035
aH8	4800	3	gen	car	mild	0.179
bA9	0	1	gen	car	mild	0.214
bA9	0	2	gen	car	mild	0.261
bA9	0	3	gen	car	mild	0.203
bA9	150	1	gen	car	mild	0.202
bA9	150	2	gen	car	mild	0.197
bA9	150	3	gen	car	mild	0.003
bA9	300	1	gen	car	mild	0.003
bA9	300	2	gen	car	mild	0.005
bA9	300	3	gen	car	mild	0.01
bA9	600	1	gen	car	mild	0.254
bA9	600	2	gen	car	mild	0.202
bA9	600	3	gen	car	mild	0.012
bA9	1200	1	gen	car	mild	0.015
bA9	1200	2	gen	car	mild	0.139
bA9	1200	3	gen	car	mild	0.002
bA9	2400	1	gen	car	mild	0.213
bA9	2400	2	gen	car	mild	0.009
bA9	2400	3	gen	car	mild	0.004
bA9	4800	1	gen	car	mild	0.146
bA9	4800	2	gen	car	mild	0.11
bA9	4800	3	gen	car	mild	0.203
bC7	0	1	gen	car	strong	0.239
bC7	0	2	gen	car	strong	0.206
bC7	0	3	gen	car	strong	0.005
bC7	150	1	gen	car	strong	0.004
bC7	150	2	gen	car	strong	0.263
bC7	150	3	gen	car	strong	0.218
bC7	300	1	gen	car	strong	0.007
bC7	300	2	gen	car	strong	0.256
bC7	300	3	gen	car	strong	0.201
bC7	600	1	gen	car	strong	0.006
bC7	600	2	gen	car	strong	0.005
bC7	600	3	gen	car	strong	0.003
bC7	1200	1	gen	car	strong	0.01
bC7	1200	2	gen	car	strong	0.249
bC7	1200	3	gen	car	strong	0.005
bC7	2400	1	gen	car	strong	0
bC7	2400	2	gen	car	strong	0.192
bC7	2400	3	gen	car	strong	0.003
bC7	4800	1	gen	car	strong	0.007
bC7	4800	2	gen	car	strong	0.223
bC7	4800	3	gen	car	strong	0.005
bD9	0	1	gen	car	mild	0.19
bD9	0	2	gen	car	mild	0.195
bD9	0	3	gen	car	mild	0.004
bD9	150	1	gen	car	mild	0.005
bD9	150	2	gen	car	mild	0.251
bD9	150	3	gen	car	mild	0.173
bD9	300	1	gen	car	mild	0.254
bD9	300	2	gen	car	mild	0
bD9	300	3	gen	car	mild	0.179
bD9	600	1	gen	car	mild	0.233
bD9	600	2	gen	car	mild	0.171
bD9	600	3	gen	car	mild	0.002
bD9	1200	1	gen	car	mild	0.216
bD9	1200	2	gen	car	mild	0.195
bD9	1200	3	gen	car	mild	0.196
bD9	2400	1	gen	car	mild	0.002
bD9	2400	2	gen	car	mild	0.001
bD9	2400	3	gen	car	mild	0.001
bD9	4800	1	gen	car	mild	0.002
bD9	4800	2	gen	car	mild	0.001
bD9	4800	3	gen	car	mild	0.198
bF7	0	1	gen	car	strong	0.001
bF7	0	2	gen	car	strong	0.236
bF7	0	3	gen	car	strong	0.002
bF7	150	1	gen	car	strong	0
bF7	150	2	gen	car	strong	0.196
bF7	150	3	gen	car	strong	0.009
bF7	300	1	gen	car	strong	0.186
bF7	300	2	gen	car	strong	0.225
bF7	300	3	gen	car	strong	0.107
bF7	600	1	gen	car	strong	0.01
bF7	600	2	gen	car	strong	0.002
bF7	600	3	gen	car	strong	0.2
bF7	1200	1	gen	car	strong	0.197
bF7	1200	2	gen	car	strong	0.003
bF7	1200	3	gen	car	strong	0.095
bF7	2400	1	gen	car	strong	0.002
bF7	2400	2	gen	car	strong	0.008
bF7	2400	3	gen	car	strong	0.202
bF7	4800	1	gen	car	strong	0.088
bF7	4800	2	gen	car	strong	0.232
bF7	4800	3	gen	car	strong	0.193
bG7	0	1	gen	car	mild	0.002
bG7	0	2	gen	car	mild	0.191
bG7	0	3	gen	car	mild	0.159
bG7	150	1	gen	car	mild	0.2
bG7	150	2	gen	car	mild	0.002
bG7	150	3	gen	car	mild	0.004
bG7	300	1	gen	car	mild	0.226
bG7	300	2	gen	car	mild	0.002
bG7	300	3	gen	car	mild	0.006
bG7	600	1	gen	car	mild	0.003
bG7	600	2	gen	car	mild	0.006
bG7	600	3	gen	car	mild	0.161
bG7	1200	1	gen	car	mild	0.206
bG7	1200	2	gen	car	mild	0
bG7	1200	3	gen	car	mild	0.209
bG7	2400	1	gen	car	mild	0.214
bG7	2400	2	gen	car	mild	0.211
bG7	2400	3	gen	car	mild	0
bG7	4800	1	gen	car	mild	0.153
bG7	4800	2	gen	car	mild	0.207
bG7	4800	3	gen	car	mild	0.2
bG8	0	1	gen	car	strong	0.185
bG8	0	2	gen	car	strong	0.192
bG8	0	3	gen	car	strong	0.193
bG8	150	1	gen	car	strong	0.255
bG8	150	2	gen	car	strong	0.199
bG8	150	3	gen	car	strong	0.096
bG8	300	1	gen	car	strong	0.002
bG8	300	2	gen	car	strong	0.006
bG8	300	3	gen	car	strong	0.134
bG8	600	1	gen	car	strong	0.001
bG8	600	2	gen	car	strong	0.001
bG8	600	3	gen	car	strong	0.005
bG8	1200	1	gen	car	strong	0.198
bG8	1200	2	gen	car	strong	0.192
bG8	1200	3	gen	car	strong	0.234
bG8	2400	1	gen	car	strong	0.006
bG8	2400	2	gen	car	strong	0.248
bG8	2400	3	gen	car	strong	0.003
bG8	4800	1	gen	car	strong	0.001
bG8	4800	2	gen	car	strong	0.111
bG8	4800	3	gen	car	strong	0.002
bH8	0	1	gen	car	mild	0.078
bH8	0	2	gen	car	mild	0.254
bH8	0	3	gen	car	mild	0.253
bH8	150	1	gen	car	mild	0.072
bH8	150	2	gen	car	mild	0.26
bH8	150	3	gen	car	mild	0.005
bH8	300	1	gen	car	mild	0.202
bH8	300	2	gen	car	mild	0.185
bH8	300	3	gen	car	mild	0.255
bH8	600	1	gen	car	mild	0.008
bH8	600	2	gen	car	mild	0.004
bH8	600	3	gen	car	mild	0.208
bH8	1200	1	gen	car	mild	0.011
bH8	1200	2	gen	car	mild	0.194
bH8	1200	3	gen	car	mild	0.012
bH8	2400	1	gen	car	mild	0.189
bH8	2400	2	gen	car	mild	0.188
bH8	2400	3	gen	car	mild	0.252
bH8	4800	1	gen	car	mild	0
bH8	4800	2	gen	car	mild	0.06
bH8	4800	3	gen	car	mild	0.263
PA14	0	1	NA	NA	ancestor	0.002
PA14	0	2	NA	NA	ancestor	0.156
PA14	0	3	NA	NA	ancestor	0.001
PA14	150	1	NA	NA	ancestor	0.006
PA14	150	2	NA	NA	ancestor	0.154
PA14	150	3	NA	NA	ancestor	0.202
PA14	300	1	NA	NA	ancestor	0.002
PA14	300	2	NA	NA	ancestor	0.007
PA14	300	3	NA	NA	ancestor	0.193
PA14	600	1	NA	NA	ancestor	0.151
PA14	600	2	NA	NA	ancestor	0.205
PA14	600	3	NA	NA	ancestor	0.004
PA14	1200	1	NA	NA	ancestor	0.228
PA14	1200	2	NA	NA	ancestor	0.013
PA14	1200	3	NA	NA	ancestor	0.205
PA14	2400	1	NA	NA	ancestor	0
PA14	2400	2	NA	NA	ancestor	0.191
PA14	2400	3	NA	NA	ancestor	0.23
PA14	4800	1	NA	NA	ancestor	0.198
PA14	4800	2	NA	NA	ancestor	0.202
PA14	4800	3	NA	NA	ancestor	0.003
