# Supplementary material for: Evolutionary stability of collateral sensitivity to antibiotics in the model pathogen Pseudomonas aeruginosa
Source: eLife. 2019 Oct 29;8:e51481. doi: 10.7554/eLife.51481 (PMC6881144; doi:10.7554/eLife.51481)
Supplement: Figure 3—figure supplement 2—source data 2. — The data is shown in Figure 3—figure supplement 2. The resistance change was inferred by calculating the difference between the evolved populations and the PA14 wild type in the AUC across drug concentrations. [file elife-51481-fig3-figsupp2-data2.txt]

Code_of_evolved_population	Treatment	Technical_replicate	Mean_AUC	Difference_relative_to_ancestor
aA9	mild	1	0.658682712	-0.009134611
aA9	mild	2	0.701384628	0.033567306
aA9	mild	3	0.650115391	-0.017701931
aC7	strong	1	0.756375006	0.088557684
aC7	strong	2	0.639750026	-0.028067297
aC7	strong	3	0.66964425	0.001826927
aD9	mild	1	0.699711552	0.03189423
aD9	mild	2	0.663923085	-0.003894237
aD9	mild	3	0.604903866	-0.062913456
aE7	strong	1	0.656788479	-0.011028843
aE7	strong	2	0.648519238	-0.019298084
aE7	strong	3	0.694346157	0.026528835
aF7	strong	1	0.448634577	-0.219182745
aF7	strong	2	0.525028834	-0.142788488
aF7	strong	3	0.517163441	-0.150653881
aG7	mild	1	0.470923041	-0.196894281
aG7	mild	2	0.636115372	-0.031701951
aG7	mild	3	0.480067284	-0.187750038
aG8	strong	1	0.646153858	-0.021663464
aG8	strong	2	0.612807695	-0.055009627
aG8	strong	3	0.640221174	-0.027596149
aH8	mild	1	0.72326924	0.055451918
aH8	mild	2	0.69611539	0.028298067
aH8	mild	3	0.719326938	0.051509615
bA9	mild	1	0.698538494	0.030721171
bA9	mild	2	0.717990397	0.050173075
bA9	mild	3	0.641653831	-0.026163491
bC7	strong	1	0.612317282	-0.05550004
bC7	strong	2	0.55646105	-0.111356273
bC7	strong	3	0.574480747	-0.093336576
bD9	mild	1	0.688057694	0.020240372
bD9	mild	2	0.737153855	0.069336533
bD9	mild	3	0.674701942	0.006884619
bF7	strong	1	0.651403854	-0.016413469
bF7	strong	2	0.604903829	-0.062913493
bF7	strong	3	0.591836543	-0.075980779
bG7	mild	1	0.675505743	0.007688421
bG7	mild	2	0.692355784	0.024538462
bG7	mild	3	0.673028634	0.005211312
bG8	strong	1	0.649307662	-0.01850966
bG8	strong	2	0.632938725	-0.034878597
bG8	strong	3	0.679076928	0.011259606
bH8	mild	1	0.934230778	0.266413456
bH8	mild	2	0.825451929	0.157634607
bH8	mild	3	0.8713846	0.203567278
