# Supplementary material for: Evolutionary stability of collateral sensitivity to antibiotics in the model pathogen Pseudomonas aeruginosa
Source: eLife. 2019 Oct 29;8:e51481. doi: 10.7554/eLife.51481 (PMC6881144; doi:10.7554/eLife.51481)
Supplement: Figure 4—source data 1. — Sequencing was performed with Illumina MiSeq2 × 150 bp PE, Nextera libraries. The data is shown in Figure 4. Isolates are coded with AA-BB-CC-: AA, antibiotic to which they are originally resistant; BB, antibiotic to which the clone shows collateral sensitivity; CC, well in the plate during experimental evolution. [file elife-51481-fig4-data1.txt]

population	treatment	frequency	gene	site	length	re-sensitization against first antibiotic
CARR-ancestral_clone	NA	1	ftsI	5116490	1	NA
	NA	1	ftsL	5118028	1	NA
	NA	1	nalC	1391016	-558	NA
	NA	1	cpxS	1977519	1	NA
CARR-GEN-A3	mild	1	ftsI	5116490	1	-
	mild	1	ftsL	5118028	1	-
	mild	1	nalC	1391016	-558	-
	mild	1	cpxS	1977519	1	-
	mild	0.94	ptsP	393529	1	-
CARR-GEN-F2	mild+constrained	1	ftsI	5116490	1	-
	mild+constrained	1	ftsL	5118028	1	-
	mild+constrained	1	nalC	1391016	-558	-
	mild+constrained	0.96	cpxS	1977519	1	-
	mild+constrained	0.9	nuoG	2593381	1	-
	mild+constrained	0.9	nuoG	2593382	1	-
	mild+constrained	0.9	nuoG	2593383	1	-
CARR-GEN-C1	strong	1	ftsI	5116490	1	-
	strong	1	ftsL	5118028	1	-
	strong	1	nalC	1391016	-558	-
	strong	1	cpxS	1977519	1	-
	strong	0.98	pmrB	5637059	1	-
	strong	1	ptsP	393833	1	-
CARR-GEN-B2	strong+constrained	1	ftsI	5116490	1	-
	strong+constrained	1	ftsL	5118028	1	-
	strong+constrained	1	nalC	1391016	-558	-
	strong+constrained	1	cpxS	1977519	1	-
	strong+constrained	0.98	nuoD	2596430	1	-
	strong+constrained	1	parS	3683342	1	-
GENR-ancestral_clone_1	NA	1	pmrB	5637090	1	NA
GENR-CAR-H8	mild	1	pmrB	5637090	1	yes
	mild	0.35	PA14_41280	3685053	1	yes
GENR-CAR-E9	mild+constrained	1	pmrB	5637090	1	-
	mild+constrained	0.95	cpxS	1977308	1	-
GENR-ancestral_clone_2	NA	1	pmrB	5637090	1	NA
GENR-CAR-A9	mild	1	pmrB	5637090	1	yes
	mild	0.31	PA14_29760	2577421	1	-
	mild	0.3	PA14_29760	2577418	1	-
	mild	0.26	PA14_29760	2577412	1	-
	mild	0.21	antC	2795876	1	-
	mild	0.2	nalD	1551588	1	-
GENR-CAR-F8	mild+constrained	0.99	pmrB	5637090	1	-
	mild+constrained	0.99	mexR	486253	1	-
GENR-CAR-C7	strong	1	pmrB	5637090	1	yes
	strong	1	pmrB	5637230	-225	yes
	strong	0.93	nalC	1390987	-5	yes
GENR-ancestral_clone_3	NA	1	pmrB	5637090	1	NA
GENR-CAR-D9	mild	1	pmrB	5637090	1	yes
	mild	0.29	nalD	1551588	-1	yes
GENR-CAR-C8	mild+constrained	1	pmrB	5637090	1	-
	mild+constrained	0.74	mexR	486331	1	-
	mild+constrained	0.95	phoQ	4369873	1	-
GENR-CAR-F7	strong	1	pmrB	5637090	1	yes
	strong	1	nalC	1391237	-200	yes
GENR-CAR-H7	strong+constrained	1	pmrB	5637090	1	-
	strong+constrained	1	lpxO2	4624709	1	-
	strong+constrained	1	mutS	1501522	1	-
	strong+constrained	0.88	orfH	2030085	1	-
	strong+constrained	1	cpxS	1977213	1	-
	strong+constrained	1	PA14_29560	2563755	1	-
	strong+constrained	1	PA14_54980	4884493	1	-
	strong+constrained	1	PA14_66170	5894687	1	-
	strong+constrained	0.89	yeaM	4303970	1	-
	strong+constrained	0.53	PA14_70740	6299422	1	-
	strong+constrained	0.51	PA14_70200	6259755	-1	-
	strong+constrained	0.5	btuC	2298608	1	-
GENR-ancestral_clone_4	NA	1	pmrB	5637090	1	NA
GENR-CAR-G7	mild	1	pmrB	5637090	1	yes
	mild	0.78	pmrB	5637232	-17	yes
	mild	0.62	nalC	1391004	1	yes
GENR-CAR-A8	mild+constrained	1	pmrB	5637090	1	-
	mild+constrained	0.57	orfM	2039243	-8	-
	mild+constrained	0.64	nalD	1551227	-8	-
GENR-CAR-G8	strong	1	pmrB	5637090	1	yes
	strong	1	nalD	1551588	1	yes
