# Supplementary material for: Evolutionary stability of collateral sensitivity to antibiotics in the model pathogen Pseudomonas aeruginosa
Source: eLife. 2019 Oct 29;8:e51481. doi: 10.7554/eLife.51481 (PMC6881144; doi:10.7554/eLife.51481)
Supplement: Figure 4—source data 2. [file elife-51481-fig4-data2.txt]

Antibiotic_tested	Constructed_strain	MIC_ug_ml	relative_change_MIC
CAR	pmrB	30	0.5
CAR	nalC	720	12
CAR	nalD	480	8
CAR	pmrB+nalC	360	6
CAR	pmrB+nalD	240	4
GEN	pmrB	43.2	57.6
GEN	nalC	0.3	0.4
GEN	nalD	0.75	1
GEN	pmrB+nalC	0.45	0.6
GEN	pmrB+nalD	14.4	19.2
