# Supplementary material for: Evolutionary stability of collateral sensitivity to antibiotics in the model pathogen Pseudomonas aeruginosa
Source: eLife. 2019 Oct 29;8:e51481. doi: 10.7554/eLife.51481 (PMC6881144; doi:10.7554/eLife.51481)
Supplement: Figure 5—source data 1. [file elife-51481-fig5-data1.txt]

drug_a	drug_b	biol_rep	fold_ic75	fold_ic90	rel_auc
Car	Gen	1	0.935689598	0.887895713	0.772674309
Car	Gen	10	0.871972362	0.861135394	0.773458561
Car	Gen	2	0.869694316	0.867119184	0.751225177
Car	Gen	3	0.948523858	0.886336779	0.800197903
Car	Gen	4	0.863697129	0.829974643	0.76932802
Car	Gen	5	0.953178633	0.897012129	0.823095371
Car	Gen	8	0.894801618	0.901215556	0.825222523
Car	Str	1	0.658526693	0.697632607	0.551176843
Car	Str	10	0.33021458	0.368258765	0.268090628
Car	Str	2	0.41847956	0.576184786	0.365648125
Car	Str	3	0.386362595	0.396449025	0.312577065
Car	Str	4	0.668805973	0.72475039	0.568859761
Car	Str	5	0.664723498	0.793384659	0.606063097
Car	Str	8	0.586706015	0.665912404	0.517968073
Cef	Gen	10	0.879115214	0.869054237	0.779045556
Cef	Gen	2	0.729714544	0.700400412	0.623569842
Cef	Gen	3	0.244907349	0.330643169	0.159327296
Cef	Gen	7	0.720182053	0.707155954	0.647192628
Cef	Gen	8	0.733375301	0.703520153	0.652815578
Cef	Gen	9	0.315960436	0.323702067	0.194171827
Cef	Str	10	0.697231215	0.689210348	0.642610982
Cef	Str	2	0.733956022	0.725995086	0.720877089
Cef	Str	3	0.198168844	0.271647626	0.122913087
Cef	Str	7	0.830960477	0.868208764	0.822156519
Cef	Str	8	0.688847736	0.690238642	0.645896047
Cef	Str	9	0.274306502	0.295902267	0.179747731
Cip	Car	10	0.852479101	0.338535962	0.663241103
Cip	Car	2	0.240830491	0.440135542	0.347332676
Cip	Car	3	0.947114727	0.349812092	0.650318895
Cip	Car	5	0.44056187	0.253442341	0.214639683
Cip	Car	7	0.289819302	0.149780942	0.196973565
Cip	Car	9	0.161837326	0.300419068	0.239074193
Cip	Gen	10	0.832150427	0.800844304	0.770769312
Cip	Gen	2	0.810599787	0.797113873	0.789567199
Cip	Gen	3	0.782209776	0.778892676	0.710739317
Cip	Gen	5	0.503498561	0.518144715	0.370986265
Cip	Gen	7	0.496692153	0.50794296	0.332913709
Cip	Gen	9	0.340324756	0.361755449	0.229129967
Cip	Pit	10	0.725717807	0.706524606	0.672125161
Cip	Pit	2	0.69871133	0.688518244	0.688133696
Cip	Pit	3	0.674869759	0.565560408	0.560673237
Cip	Pit	5	0.291316823	0.278908422	0.27496055
Cip	Pit	7	0.270124741	0.272146736	0.259164588
Cip	Pit	9	0.300022536	0.438506842	0.305536987
Cip	Str	10	0.693331928	0.695553239	0.683575665
Cip	Str	2	0.765728602	0.76115281	0.765538885
Cip	Str	3	0.629097395	0.600606497	0.598569921
Cip	Str	5	0.438630733	0.471805071	0.318963234
Cip	Str	7	0.415749659	0.450741672	0.292766033
Cip	Str	9	0.301692503	0.325270731	0.240204479
Gen	Car	10	0.24961856	0.109386074	0.168227066
Gen	Car	4	0.475958087	0.236237257	0.384928653
Gen	Car	5	0.217138291	0.162767198	0.191679514
Gen	Car	6	0.452027525	0.234645901	0.350487599
Gen	Car	8	0.270036013	0.114984413	0.247625155
Gen	Car	9	0.572664049	0.288614666	0.263974721
Gen	Pit	10	0.496165194	0.457174108	0.361517576
Gen	Pit	4	0.678758728	0.832219974	0.540865594
Gen	Pit	5	0.503546083	0.481805511	0.274360474
Gen	Pit	6	0.707180836	0.689701448	0.562068806
Gen	Pit	8	0.496693613	0.735445788	0.435370021
Gen	Pit	9	0.506636903	0.843321956	0.461426226
Pit	Gen	1	0.533752153	0.55937987	0.406932615
Pit	Gen	10	0.560883483	0.641118089	0.453372864
Pit	Gen	2	0.706945197	0.720755306	0.588984886
Pit	Gen	3	0.544712974	0.530187404	0.426896904
Pit	Gen	6	0.687270354	0.762805314	0.685801793
Pit	Gen	9	0.750789478	0.7843819	0.582823762
Pit	Str	1	0.33021458	0.368258765	0.268090628
Pit	Str	10	0.41847956	0.576184786	0.365648125
Pit	Str	3	0.386362595	0.396449025	0.312577065
Pit	Str	5	0.443112913	0.60002034	0.362677074
Pit	Str	6	0.646971073	0.701718702	0.606138394
Pit	Str	9	0.663924929	0.769348113	0.526557396
Str	Car	10	0.393587356	0.176463817	0.355765499
Str	Car	2	0.823701844	0.396005073	0.704642137
Str	Car	3	0.647579292	0.333515882	0.483087247
Str	Car	4	0.265612947	0.339829908	0.316425484
Str	Car	6	0.253375804	0.117896113	0.226531489
Str	Car	8	0.531203976	0.291782515	0.42543327
Str	Pit	4	0.588724978	0.617850078	0.603180527
