# Supplementary material for: Evolutionary stability of collateral sensitivity to antibiotics in the model pathogen Pseudomonas aeruginosa
Source: eLife. 2019 Oct 29;8:e51481. doi: 10.7554/eLife.51481 (PMC6881144; doi:10.7554/eLife.51481)
Supplement: Figure 5—source data 2. [file elife-51481-fig5-data2.txt]

drug_a	drug_b	treat	ext	relative_ext
car	gen	constrained	5	5
car	gen	strong	2	2
car	str	constrained	1	1
car	str	strong	0	0
cef	gen	constrained	4	4
cef	gen	strong	2	2
cef	str	constrained	1	1
cef	str	strong	0	0
cip	car	constrained	5	5
cip	car	strong	3	3
cip	gen	constrained	0	0
cip	gen	strong	0	0
cip	pit	constrained	5	5
cip	pit	strong	1	1
cip	str	constrained	0	0
cip	str	strong	0	0
gen	car	constrained	3	3
gen	car	strong	1	1
gen	pit	constrained	4	4
gen	pit	strong	4	4
pit	gen	constrained	6	6
pit	gen	strong	0	0
pit	str	constrained	5	5
pit	str	strong	3	3
str	car	constrained	3	3
str	car	strong	1	1
str	pit	constrained	1	6
str	pit	strong	0	0
