# Supplementary material for: Evolutionary stability of collateral sensitivity to antibiotics in the model pathogen Pseudomonas aeruginosa
Source: eLife. 2019 Oct 29;8:e51481. doi: 10.7554/eLife.51481 (PMC6881144; doi:10.7554/eLife.51481)
Supplement: Figure 5—source data 3. [file elife-51481-fig5-data3.txt]

drug_a	drug_b	biol_rep	group	ab	evolved_change	extinct	relative_gr	rel_auc	fold_ic75	fold_ic90	target_a	target_b
Str	Car	6	strong	Str	-1.103399665	0	0.573773816	0.226531489	0.253375804	0.117896113	ribosome	cell wall
Str	Car	2	strong	Str	-0.858737207	0	0.681245275	0.704642137	0.823701844	0.396005073	ribosome	cell wall
Gen	Car	6	strong	Car	0.652201889	0	0.502305719	0.350487599	0.452027525	0.234645901	ribosome	cell wall
Str	Car	2	constrained	Str	-0.062275655	0	0.681245275	0.704642137	0.823701844	0.396005073	ribosome	cell wall
Cip	Car	3	constrained	NA	NA	1	1.066750098	0.650318895	0.947114727	0.349812092	DNA	cell wall
Str	Car	2	strong	Car	0.511650634	0	0.681245275	0.704642137	0.823701844	0.396005073	ribosome	cell wall
Cip	Car	9	strong	NA	NA	1	1.201471208	0.239074193	0.161837326	0.300419068	DNA	cell wall
Cip	Car	5	strong	NA	NA	1	1.087551119	0.214639683	0.44056187	0.253442341	DNA	cell wall
Str	Car	6	constrained	Car	1.306153825	0	0.573773816	0.226531489	0.253375804	0.117896113	ribosome	cell wall
Cip	Car	3	strong	Cip	0.268887832	0	1.066750098	0.650318895	0.947114727	0.349812092	DNA	cell wall
Str	Car	6	constrained	Str	-0.349923111	0	0.573773816	0.226531489	0.253375804	0.117896113	ribosome	cell wall
Gen	Car	4	strong	NA	NA	1	0.514533784	0.384928653	0.475958087	0.236237257	ribosome	cell wall
Cip	Car	7	strong	Cip	-0.550201897	0	1.099723539	0.196973565	0.289819302	0.149780942	DNA	cell wall
Cip	Car	2	constrained	NA	NA	1	1.296629499	0.347332676	0.240830491	0.440135542	DNA	cell wall
Cip	Car	5	constrained	NA	NA	1	1.087551119	0.214639683	0.44056187	0.253442341	DNA	cell wall
Cip	Car	7	strong	Car	0.78805128	0	1.099723539	0.196973565	0.289819302	0.149780942	DNA	cell wall
Gen	Car	6	strong	Gen	-0.499793191	0	0.502305719	0.350487599	0.452027525	0.234645901	ribosome	cell wall
Cip	Car	7	constrained	NA	NA	1	1.099723539	0.196973565	0.289819302	0.149780942	DNA	cell wall
Str	Car	8	strong	Str	0.407330082	0	1.240539407	0.42543327	0.531203976	0.291782515	ribosome	cell wall
Gen	Car	4	constrained	NA	NA	1	0.514533784	0.384928653	0.475958087	0.236237257	ribosome	cell wall
Str	Car	3	constrained	Car	1.116214747	0	1.347522791	0.483087247	0.647579292	0.333515882	ribosome	cell wall
Str	Car	2	constrained	Car	1.068765998	0	0.681245275	0.704642137	0.823701844	0.396005073	ribosome	cell wall
Cip	Car	10	constrained	Cip	-0.244935869	0	1.045042755	0.663241103	0.852479101	0.338535962	DNA	cell wall
Cip	Car	2	strong	Car	1.096212201	0	1.296629499	0.347332676	0.240830491	0.440135542	DNA	cell wall
Cip	Car	3	strong	Car	0.694028816	0	1.066750098	0.650318895	0.947114727	0.349812092	DNA	cell wall
Cip	Car	9	constrained	NA	NA	1	1.201471208	0.239074193	0.161837326	0.300419068	DNA	cell wall
Cip	Car	2	strong	Cip	-0.27457545	0	1.296629499	0.347332676	0.240830491	0.440135542	DNA	cell wall
Gen	Car	9	strong	Gen	-0.74088785	0	0.871181071	0.263974721	0.572664049	0.288614666	ribosome	cell wall
Gen	Car	9	constrained	NA	NA	1	0.871181071	0.263974721	0.572664049	0.288614666	ribosome	cell wall
Gen	Car	9	strong	Car	0.723993553	0	0.871181071	0.263974721	0.572664049	0.288614666	ribosome	cell wall
Str	Car	10	constrained	NA	NA	1	0.91943432	0.355765499	0.393587356	0.176463817	ribosome	cell wall
Cip	Car	10	strong	NA	NA	1	1.045042755	0.663241103	0.852479101	0.338535962	DNA	cell wall
Cip	Car	10	constrained	Car	0.63705446	0	1.045042755	0.663241103	0.852479101	0.338535962	DNA	cell wall
Gen	Car	10	strong	Gen	0.020326396	0	0.781873136	0.168227066	0.24961856	0.109386074	ribosome	cell wall
Gen	Car	10	constrained	NA	NA	1	0.781873136	0.168227066	0.24961856	0.109386074	ribosome	cell wall
Gen	Car	10	strong	Car	0.697384599	0	0.781873136	0.168227066	0.24961856	0.109386074	ribosome	cell wall
Gen	Car	5	constrained	Car	0.942336487	0	0.689740402	0.191679514	0.217138291	0.162767198	ribosome	cell wall
Gen	Car	6	constrained	Gen	0.137839693	0	0.502305719	0.350487599	0.452027525	0.234645901	ribosome	cell wall
Str	Car	6	strong	Car	1.075432731	0	0.573773816	0.226531489	0.253375804	0.117896113	ribosome	cell wall
Gen	Car	5	strong	Car	1.091384543	0	0.689740402	0.191679514	0.217138291	0.162767198	ribosome	cell wall
Str	Car	4	strong	Str	-1.033948748	0	1.147049009	0.316425484	0.265612947	0.339829908	ribosome	cell wall
Gen	Car	5	constrained	Gen	0.011618588	0	0.689740402	0.191679514	0.217138291	0.162767198	ribosome	cell wall
Gen	Car	5	strong	Gen	-0.533878224	0	0.689740402	0.191679514	0.217138291	0.162767198	ribosome	cell wall
Gen	Car	8	strong	Car	1.246358963	0	0.897401473	0.247625155	0.270036013	0.114984413	ribosome	cell wall
Str	Car	4	strong	Car	1.025777658	0	1.147049009	0.316425484	0.265612947	0.339829908	ribosome	cell wall
Gen	Car	8	constrained	Gen	0.471958338	0	0.897401473	0.247625155	0.270036013	0.114984413	ribosome	cell wall
Str	Car	10	strong	Car	0.800040319	0	0.91943432	0.355765499	0.393587356	0.176463817	ribosome	cell wall
Gen	Car	6	constrained	Car	0.989390951	0	0.502305719	0.350487599	0.452027525	0.234645901	ribosome	cell wall
Str	Car	10	strong	Str	-1.121413497	0	0.91943432	0.355765499	0.393587356	0.176463817	ribosome	cell wall
Gen	Car	8	strong	Gen	-0.427792501	0	0.897401473	0.247625155	0.270036013	0.114984413	ribosome	cell wall
Gen	Car	8	constrained	Car	0.921548063	0	0.897401473	0.247625155	0.270036013	0.114984413	ribosome	cell wall
Str	Car	4	constrained	NA	NA	1	1.147049009	0.316425484	0.265612947	0.339829908	ribosome	cell wall
Str	Car	3	constrained	Str	-0.024572982	0	1.347522791	0.483087247	0.647579292	0.333515882	ribosome	cell wall
Str	Car	3	strong	NA	NA	1	1.347522791	0.483087247	0.647579292	0.333515882	ribosome	cell wall
Str	Car	8	strong	Car	1.00241342	0	1.240539407	0.42543327	0.531203976	0.291782515	ribosome	cell wall
Str	Car	8	constrained	NA	NA	1	1.240539407	0.42543327	0.531203976	0.291782515	ribosome	cell wall
Car	Gen	8	strong	Gen	0.167710454	0	1.167169562	0.825222523	0.894801618	0.901215556	cell wall	ribosome
Car	Gen	4	constrained	NA	NA	1	1.112272381	0.76932802	0.863697129	0.829974643	cell wall	ribosome
Cef	Gen	2	strong	NA	NA	1	0.720033431	0.623569842	0.729714544	0.700400412	cell wall	ribosome
Car	Gen	2	strong	Car	-0.618641015	0	0.564848805	0.751225177	0.869694316	0.867119184	cell wall	ribosome
Cef	Gen	2	constrained	NA	NA	1	0.720033431	0.623569842	0.729714544	0.700400412	cell wall	ribosome
Car	Gen	8	constrained	NA	NA	1	1.167169562	0.825222523	0.894801618	0.901215556	cell wall	ribosome
Cef	Gen	9	strong	Gen	1.235721111	0	0.456621592	0.194171827	0.315960436	0.323702067	cell wall	ribosome
Cef	Gen	7	strong	Cef	-0.48842948	0	1.182576662	0.647192628	0.720182053	0.707155954	cell wall	ribosome
Cip	Gen	10	constrained	Gen	0.272455164	0	1.045042755	0.770769312	0.832150427	0.800844304	DNA	ribosome
Cip	Gen	10	strong	Gen	0.554830217	0	1.045042755	0.770769312	0.832150427	0.800844304	DNA	ribosome
Cef	Gen	9	constrained	NA	NA	1	0.456621592	0.194171827	0.315960436	0.323702067	cell wall	ribosome
Cef	Gen	7	strong	Gen	0.792532069	0	1.182576662	0.647192628	0.720182053	0.707155954	cell wall	ribosome
Cef	Gen	9	strong	Cef	0.325338572	0	0.456621592	0.194171827	0.315960436	0.323702067	cell wall	ribosome
Cef	Gen	3	strong	NA	NA	1	0.303800603	0.159327296	0.244907349	0.330643169	cell wall	ribosome
Cip	Gen	5	constrained	Gen	0.490701887	0	1.087551119	0.370986265	0.503498561	0.518144715	DNA	ribosome
Car	Gen	8	strong	Car	-0.692326922	0	1.167169562	0.825222523	0.894801618	0.901215556	cell wall	ribosome
Car	Gen	3	strong	NA	NA	1	0.90589078	0.800197903	0.948523858	0.886336779	cell wall	ribosome
Cip	Gen	2	constrained	Cip	-0.078559432	0	1.296629499	0.789567199	0.810599787	0.797113873	DNA	ribosome
Cip	Gen	2	constrained	Gen	-0.158650645	0	1.296629499	0.789567199	0.810599787	0.797113873	DNA	ribosome
Cip	Gen	5	strong	Cip	-0.64041989	0	1.087551119	0.370986265	0.503498561	0.518144715	DNA	ribosome
Car	Gen	4	strong	Car	-0.646926309	1	1.112272381	0.76932802	0.863697129	0.829974643	cell wall	ribosome
Pit	Gen	3	constrained	NA	NA	1	0.724866539	0.426896904	0.544712974	0.530187404	cell wall	ribosome
Car	Gen	5	strong	Car	-0.627897452	0	0.785986133	0.823095371	0.953178633	0.897012129	cell wall	ribosome
Cip	Gen	2	strong	Gen	0.29603528	0	1.296629499	0.789567199	0.810599787	0.797113873	DNA	ribosome
Cef	Gen	7	constrained	NA	NA	1	1.182576662	0.647192628	0.720182053	0.707155954	cell wall	ribosome
Car	Gen	3	constrained	NA	NA	1	0.90589078	0.800197903	0.948523858	0.886336779	cell wall	ribosome
Cip	Gen	10	constrained	Cip	0.30400961	0	1.045042755	0.770769312	0.832150427	0.800844304	DNA	ribosome
Cip	Gen	3	strong	Gen	0.420855797	0	1.066750098	0.710739317	0.782209776	0.778892676	DNA	ribosome
Cip	Gen	3	strong	Cip	-0.533355808	0	1.066750098	0.710739317	0.782209776	0.778892676	DNA	ribosome
Car	Gen	10	strong	Car	-0.389104679	0	0.754212512	0.773458561	0.871972362	0.861135394	cell wall	ribosome
Cip	Gen	3	constrained	Cip	0.337759619	0	1.066750098	0.710739317	0.782209776	0.778892676	DNA	ribosome
Cip	Gen	7	constrained	Cip	0.193721142	0	1.099723539	0.332913709	0.496692153	0.50794296	DNA	ribosome
Car	Gen	2	constrained	Car	-0.089015971	0	0.564848805	0.751225177	0.869694316	0.867119184	cell wall	ribosome
Cip	Gen	3	constrained	Gen	0.342439168	0	1.066750098	0.710739317	0.782209776	0.778892676	DNA	ribosome
Car	Gen	5	strong	Gen	0.759532054	0	0.785986133	0.823095371	0.953178633	0.897012129	cell wall	ribosome
Cef	Gen	10	constrained	Cef	-0.171349423	0	1.048589483	0.779045556	0.879115214	0.869054237	cell wall	ribosome
Car	Gen	10	strong	Gen	0.41752764	0	0.754212512	0.773458561	0.871972362	0.861135394	cell wall	ribosome
Car	Gen	5	constrained	NA	NA	1	0.785986133	0.823095371	0.953178633	0.897012129	cell wall	ribosome
Cip	Gen	10	strong	Cip	-0.891644243	0	1.045042755	0.770769312	0.832150427	0.800844304	DNA	ribosome
Cip	Gen	2	strong	Cip	-0.263774146	0	1.296629499	0.789567199	0.810599787	0.797113873	DNA	ribosome
Cip	Gen	5	constrained	Cip	0.181833335	0	1.087551119	0.370986265	0.503498561	0.518144715	DNA	ribosome
Cip	Gen	5	strong	Gen	0.402346096	0	1.087551119	0.370986265	0.503498561	0.518144715	DNA	ribosome
Pit	Gen	2	strong	Pit	-0.314591221	0	0.922907946	0.588984886	0.706945197	0.720755306	cell wall	ribosome
Pit	Gen	3	strong	Gen	0.136201354	0	0.724866539	0.426896904	0.544712974	0.530187404	cell wall	ribosome
Cip	Gen	9	constrained	Gen	0.471599333	0	1.201471208	0.229129967	0.340324756	0.361755449	DNA	ribosome
Pit	Gen	5	strong	Pit	-0.390807659	0	0.705490827	NA	NA	NA	cell wall	ribosome
Car	Gen	2	constrained	Gen	0.826682685	0	0.564848805	0.751225177	0.869694316	0.867119184	cell wall	ribosome
Car	Gen	2	strong	Gen	0.209147378	0	0.564848805	0.751225177	0.869694316	0.867119184	cell wall	ribosome
Cef	Gen	3	constrained	NA	NA	1	0.303800603	0.159327296	0.244907349	0.330643169	cell wall	ribosome
Pit	Gen	6	strong	Pit	-0.087083388	0	0.986847611	0.685801793	0.687270354	0.762805314	cell wall	ribosome
Car	Gen	10	constrained	NA	NA	1	0.754212512	0.773458561	0.871972362	0.861135394	cell wall	ribosome
Cef	Gen	8	strong	Gen	0.504542993	0	1.173841863	0.652815578	0.733375301	0.703520153	cell wall	ribosome
Cip	Gen	7	constrained	Gen	0.505403822	0	1.099723539	0.332913709	0.496692153	0.50794296	DNA	ribosome
Cef	Gen	8	constrained	Gen	1.190744201	0	1.173841863	0.652815578	0.733375301	0.703520153	cell wall	ribosome
Cip	Gen	7	strong	Gen	0.739429468	0	1.099723539	0.332913709	0.496692153	0.50794296	DNA	ribosome
Cip	Gen	7	strong	Cip	-0.199442331	0	1.099723539	0.332913709	0.496692153	0.50794296	DNA	ribosome
Pit	Gen	9	constrained	NA	NA	1	0.599920388	0.582823762	0.750789478	0.7843819	cell wall	ribosome
Cip	Gen	9	strong	Gen	0.645910132	0	1.201471208	0.229129967	0.340324756	0.361755449	DNA	ribosome
Cef	Gen	8	strong	Cef	-0.797836565	0	1.173841863	0.652815578	0.733375301	0.703520153	cell wall	ribosome
Cef	Gen	10	strong	Cef	-0.057560944	0	1.048589483	0.779045556	0.879115214	0.869054237	cell wall	ribosome
Cef	Gen	8	constrained	Cef	-0.170788472	0	1.173841863	0.652815578	0.733375301	0.703520153	cell wall	ribosome
Pit	Gen	1	constrained	NA	NA	1	0.73120606	0.406932615	0.533752153	0.55937987	cell wall	ribosome
Cef	Gen	10	strong	Gen	0.722499993	0	1.048589483	0.779045556	0.879115214	0.869054237	cell wall	ribosome
Cip	Gen	9	constrained	Cip	-0.252429459	0	1.201471208	0.229129967	0.340324756	0.361755449	DNA	ribosome
Cip	Gen	9	strong	Cip	-0.850118592	0	1.201471208	0.229129967	0.340324756	0.361755449	DNA	ribosome
Pit	Gen	2	constrained	NA	NA	1	0.922907946	0.588984886	0.706945197	0.720755306	cell wall	ribosome
Pit	Gen	6	constrained	NA	NA	1	0.986847611	0.685801793	0.687270354	0.762805314	cell wall	ribosome
Pit	Gen	1	strong	Pit	-0.434050102	0	0.73120606	0.406932615	0.533752153	0.55937987	cell wall	ribosome
Cef	Gen	10	constrained	Gen	0.993403784	0	1.048589483	0.779045556	0.879115214	0.869054237	cell wall	ribosome
Pit	Gen	9	strong	Gen	0.241517921	0	0.599920388	0.582823762	0.750789478	0.7843819	cell wall	ribosome
Pit	Gen	6	strong	Gen	0.640756432	0	0.986847611	0.685801793	0.687270354	0.762805314	cell wall	ribosome
Pit	Gen	5	constrained	NA	NA	1	0.705490827	NA	NA	NA	cell wall	ribosome
Pit	Gen	2	strong	Gen	0.364894244	0	0.922907946	0.588984886	0.706945197	0.720755306	cell wall	ribosome
Pit	Gen	9	strong	Pit	0.011591999	0	0.599920388	0.582823762	0.750789478	0.7843819	cell wall	ribosome
Pit	Gen	1	strong	Gen	0.673544826	0	0.73120606	0.406932615	0.533752153	0.55937987	cell wall	ribosome
Pit	Gen	5	strong	Gen	0.313923082	0	0.705490827	NA	NA	NA	cell wall	ribosome
Cip	Pit	3	constrained	NA	NA	1	1.066750098	0.560673237	0.674869759	0.565560408	DNA	cell wall
Cip	Pit	7	strong	Cip	-0.500762776	0	1.099723539	0.259164588	0.270124741	0.272146736	DNA	cell wall
Cip	Pit	5	strong	Cip	-0.747990347	0	1.087551119	0.27496055	0.291316823	0.278908422	DNA	cell wall
Cip	Pit	7	strong	Pit	0.715960324	0	1.099723539	0.259164588	0.270124741	0.272146736	DNA	cell wall
Cip	Pit	2	constrained	Pit	0.409048067	0	1.296629499	0.688133696	0.69871133	0.688518244	DNA	cell wall
Gen	Pit	5	strong	Pit	0.116964701	0	0.689740402	0.274360474	0.503546083	0.481805511	ribosome	cell wall
Cip	Pit	2	constrained	Cip	0.010898903	0	1.296629499	0.688133696	0.69871133	0.688518244	DNA	cell wall
Cip	Pit	7	constrained	NA	NA	1	1.099723539	0.259164588	0.270124741	0.272146736	DNA	cell wall
Cip	Pit	9	constrained	NA	NA	1	1.201471208	0.305536987	0.300022536	0.438506842	DNA	cell wall
Cip	Pit	2	strong	Pit	0.360749985	0	1.296629499	0.688133696	0.69871133	0.688518244	DNA	cell wall
Cip	Pit	5	constrained	NA	NA	1	1.087551119	0.27496055	0.291316823	0.278908422	DNA	cell wall
Cip	Pit	9	strong	NA	NA	1	1.201471208	0.305536987	0.300022536	0.438506842	DNA	cell wall
Gen	Pit	10	constrained	NA	NA	1	0.781873136	0.361517576	0.496165194	0.457174108	ribosome	cell wall
Gen	Pit	5	constrained	NA	NA	1	0.689740402	0.274360474	0.503546083	0.481805511	ribosome	cell wall
Gen	Pit	6	constrained	NA	NA	1	0.502305719	0.562068806	0.707180836	0.689701448	ribosome	cell wall
Cip	Pit	3	strong	Pit	0.416743589	0	1.066750098	0.560673237	0.674869759	0.565560408	DNA	cell wall
Cip	Pit	5	strong	Pit	0.628241174	0	1.087551119	0.27496055	0.291316823	0.278908422	DNA	cell wall
Cip	Pit	2	strong	Cip	-0.700947244	0	1.296629499	0.688133696	0.69871133	0.688518244	DNA	cell wall
Gen	Pit	8	strong	NA	NA	1	0.897401473	0.435370021	0.496693613	0.735445788	ribosome	cell wall
Gen	Pit	6	strong	Gen	-0.406407076	0	0.502305719	0.562068806	0.707180836	0.689701448	ribosome	cell wall
Cip	Pit	10	constrained	NA	NA	1	1.045042755	0.672125161	0.725717807	0.706524606	DNA	cell wall
Cip	Pit	3	strong	Cip	-0.494937573	0	1.066750098	0.560673237	0.674869759	0.565560408	DNA	cell wall
Gen	Pit	9	constrained	Gen	-0.107855798	0	0.871181071	0.461426226	0.506636903	0.843321956	ribosome	cell wall
Gen	Pit	10	strong	NA	NA	1	0.781873136	0.361517576	0.496165194	0.457174108	ribosome	cell wall
Gen	Pit	6	strong	Pit	-0.352862238	0	0.502305719	0.562068806	0.707180836	0.689701448	ribosome	cell wall
Gen	Pit	5	strong	Gen	-0.756775658	0	0.689740402	0.274360474	0.503546083	0.481805511	ribosome	cell wall
Gen	Pit	8	constrained	NA	NA	1	0.897401473	0.435370021	0.496693613	0.735445788	ribosome	cell wall
Gen	Pit	9	constrained	Pit	0.359955425	0	0.871181071	0.461426226	0.506636903	0.843321956	ribosome	cell wall
Gen	Pit	9	strong	NA	NA	1	0.871181071	0.461426226	0.506636903	0.843321956	ribosome	cell wall
Str	Pit	4	constrained	NA	NA	1	1.147049009	0.603180527	0.588724978	0.617850078	ribosome	cell wall
Cip	Pit	10	strong	Pit	0.451849393	0	1.045042755	0.672125161	0.725717807	0.706524606	DNA	cell wall
Str	Pit	4	strong	Pit	0.726681134	0	1.147049009	0.603180527	0.588724978	0.617850078	ribosome	cell wall
Str	Pit	4	strong	Str	-1.51970514	0	1.147049009	0.603180527	0.588724978	0.617850078	ribosome	cell wall
Gen	Pit	4	strong	NA	NA	1	0.514533784	0.540865594	0.678758728	0.832219974	ribosome	cell wall
Gen	Pit	4	constrained	Pit	0.18910756	0	0.514533784	0.540865594	0.678758728	0.832219974	ribosome	cell wall
Cip	Pit	10	strong	Cip	-0.601586249	0	1.045042755	0.672125161	0.725717807	0.706524606	DNA	cell wall
Gen	Pit	4	constrained	Gen	-0.038310866	0	0.514533784	0.540865594	0.678758728	0.832219974	ribosome	cell wall
Car	Str	1	strong	Car	-1.132125022	0	1.181623061	0.551176843	0.658526693	0.697632607	cell wall	ribosome
Car	Str	1	strong	Str	0.784884562	0	1.181623061	0.551176843	0.658526693	0.697632607	cell wall	ribosome
Car	Str	1	constrained	NA	NA	1	1.181623061	0.551176843	0.658526693	0.697632607	cell wall	ribosome
Cip	Str	3	constrained	Cip	0.266653475	0	1.066750098	0.598569921	0.629097395	0.600606497	DNA	ribosome
Cef	Str	10	constrained	Str	0.919862136	0	1.048589483	0.642610982	0.697231215	0.689210348	cell wall	ribosome
Cef	Str	10	strong	Str	0.941560922	0	1.048589483	0.642610982	0.697231215	0.689210348	cell wall	ribosome
Car	Str	10	strong	Car	0.077715066	0	0.754212512	0.268090628	0.33021458	0.368258765	cell wall	ribosome
Car	Str	10	constrained	Car	-0.062852234	0	0.754212512	0.268090628	0.33021458	0.368258765	cell wall	ribosome
Car	Str	10	constrained	Str	0.990560849	0	0.754212512	0.268090628	0.33021458	0.368258765	cell wall	ribosome
Car	Str	10	strong	Str	0.561592926	0	0.754212512	0.268090628	0.33021458	0.368258765	cell wall	ribosome
Cef	Str	2	strong	Str	0.947602559	0	0.720033431	0.720877089	0.733956022	0.725995086	cell wall	ribosome
Cef	Str	2	constrained	Str	0.99211534	0	0.720033431	0.720877089	0.733956022	0.725995086	cell wall	ribosome
Cef	Str	2	strong	Cef	-0.231278865	0	0.720033431	0.720877089	0.733956022	0.725995086	cell wall	ribosome
Cef	Str	2	constrained	Cef	-0.220621804	0	0.720033431	0.720877089	0.733956022	0.725995086	cell wall	ribosome
Cip	Str	10	constrained	Cip	0.134182662	0	1.045042755	0.683575665	0.693331928	0.695553239	DNA	ribosome
Cip	Str	5	constrained	Cip	0.246381418	0	1.087551119	0.318963234	0.438630733	0.471805071	DNA	ribosome
Car	Str	3	strong	Car	-1.076147436	0	0.90589078	0.312577065	0.386362595	0.396449025	cell wall	ribosome
Car	Str	3	constrained	Car	0.142285243	0	0.90589078	0.312577065	0.386362595	0.396449025	cell wall	ribosome
Car	Str	3	strong	Str	0.501794852	0	0.90589078	0.312577065	0.386362595	0.396449025	cell wall	ribosome
Car	Str	3	constrained	Str	0.842166602	0	0.90589078	0.312577065	0.386362595	0.396449025	cell wall	ribosome
Cef	Str	8	strong	Cef	-0.018092977	0	1.173841863	0.645896047	0.688847736	0.690238642	cell wall	ribosome
Cef	Str	8	constrained	Str	0.945852546	0	1.173841863	0.645896047	0.688847736	0.690238642	cell wall	ribosome
Car	Str	4	constrained	Car	0.024743573	0	1.112272381	0.568859761	0.668805973	0.72475039	cell wall	ribosome
Car	Str	4	strong	Str	0.863391059	0	1.112272381	0.568859761	0.668805973	0.72475039	cell wall	ribosome
Car	Str	4	constrained	Str	0.639019287	0	1.112272381	0.568859761	0.668805973	0.72475039	cell wall	ribosome
Car	Str	4	strong	Car	-0.071003219	0	1.112272381	0.568859761	0.668805973	0.72475039	cell wall	ribosome
Cef	Str	7	strong	Cef	0.00823399	0	1.182576662	0.822156519	0.830960477	0.868208764	cell wall	ribosome
Cip	Str	2	strong	Str	0.502128201	0	1.296629499	0.765538885	0.765728602	0.76115281	DNA	ribosome
Cip	Str	2	constrained	Cip	0.201062372	0	1.296629499	0.765538885	0.765728602	0.76115281	DNA	ribosome
Car	Str	5	constrained	Car	-0.058948727	0	0.785986133	0.606063097	0.664723498	0.793384659	cell wall	ribosome
Car	Str	5	strong	Str	0.649932709	0	0.785986133	0.606063097	0.664723498	0.793384659	cell wall	ribosome
Car	Str	5	constrained	Str	0.382343005	0	0.785986133	0.606063097	0.664723498	0.793384659	cell wall	ribosome
Car	Str	5	strong	Car	0.040573719	0	0.785986133	0.606063097	0.664723498	0.793384659	cell wall	ribosome
Cef	Str	10	constrained	Cef	-0.440734004	0	1.048589483	0.642610982	0.697231215	0.689210348	cell wall	ribosome
Cef	Str	10	strong	Cef	-0.456378224	0	1.048589483	0.642610982	0.697231215	0.689210348	cell wall	ribosome
Car	Str	8	strong	Str	0.570157079	0	1.167169562	0.517968073	0.586706015	0.665912404	cell wall	ribosome
Car	Str	8	constrained	Car	-0.057448663	0	1.167169562	0.517968073	0.586706015	0.665912404	cell wall	ribosome
Car	Str	8	constrained	Str	0.988961567	0	1.167169562	0.517968073	0.586706015	0.665912404	cell wall	ribosome
Car	Str	8	strong	Car	0.007201927	0	1.167169562	0.517968073	0.586706015	0.665912404	cell wall	ribosome
Pit	Str	1	constrained	NA	NA	1	0.73120606	0.268090628	0.33021458	0.368258765	cell wall	ribosome
Cef	Str	9	strong	Str	1.077371745	0	0.456621592	0.179747731	0.274306502	0.295902267	cell wall	ribosome
Cip	Str	3	strong	Cip	0.134564076	0	1.066750098	0.598569921	0.629097395	0.600606497	DNA	ribosome
Cip	Str	3	constrained	Str	0.665663454	0	1.066750098	0.598569921	0.629097395	0.600606497	DNA	ribosome
Cip	Str	10	strong	Cip	0.083025628	0	1.045042755	0.683575665	0.693331928	0.695553239	DNA	ribosome
Pit	Str	10	constrained	NA	NA	1	0.15469946	0.365648125	0.41847956	0.576184786	cell wall	ribosome
Pit	Str	10	strong	NA	NA	1	0.15469946	0.365648125	0.41847956	0.576184786	cell wall	ribosome
Cef	Str	3	strong	Cef	0.846272429	0	0.303800603	0.122913087	0.198168844	0.271647626	cell wall	ribosome
Cip	Str	7	strong	Cip	-0.501769233	0	1.099723539	0.292766033	0.415749659	0.450741672	DNA	ribosome
Cip	Str	10	strong	Str	0.258153899	0	1.045042755	0.683575665	0.693331928	0.695553239	DNA	ribosome
Pit	Str	6	strong	Str	0.640756432	0	0.986847611	0.606138394	0.646971073	0.701718702	cell wall	ribosome
Cef	Str	7	constrained	Str	0.852557664	0	1.182576662	0.822156519	0.830960477	0.868208764	cell wall	ribosome
Cef	Str	8	constrained	Cef	-0.045198736	0	1.173841863	0.645896047	0.688847736	0.690238642	cell wall	ribosome
Cef	Str	3	strong	Str	0.714170011	0	0.303800603	0.122913087	0.198168844	0.271647626	cell wall	ribosome
Cip	Str	10	constrained	Str	0.667125046	0	1.045042755	0.683575665	0.693331928	0.695553239	DNA	ribosome
Cip	Str	5	constrained	Str	0.821586456	0	1.087551119	0.318963234	0.438630733	0.471805071	DNA	ribosome
Cip	Str	7	constrained	Str	0.73789099	0	1.099723539	0.292766033	0.415749659	0.450741672	DNA	ribosome
Cef	Str	7	constrained	Cef	-0.009599348	0	1.182576662	0.822156519	0.830960477	0.868208764	cell wall	ribosome
Cef	Str	3	constrained	Cef	0.698426266	0	0.303800603	0.122913087	0.198168844	0.271647626	cell wall	ribosome
Cef	Str	3	constrained	Str	0.669929473	0	0.303800603	0.122913087	0.198168844	0.271647626	cell wall	ribosome
Cef	Str	8	strong	Str	0.69257373	0	1.173841863	0.645896047	0.688847736	0.690238642	cell wall	ribosome
Cip	Str	9	constrained	Str	0.544019154	0	1.201471208	0.240204479	0.301692503	0.325270731	DNA	ribosome
Cef	Str	7	strong	Str	0.874253176	0	1.182576662	0.822156519	0.830960477	0.868208764	cell wall	ribosome
Cip	Str	2	strong	Cip	0.204854038	0	1.296629499	0.765538885	0.765728602	0.76115281	DNA	ribosome
Cef	Str	9	constrained	NA	NA	1	0.456621592	0.179747731	0.274306502	0.295902267	cell wall	ribosome
Pit	Str	5	strong	Str	0.763012855	0	0.705490827	0.362677074	0.443112913	0.60002034	cell wall	ribosome
Cip	Str	2	constrained	Str	0.614871768	0	1.296629499	0.765538885	0.765728602	0.76115281	DNA	ribosome
Cip	Str	7	constrained	Cip	0.049516024	0	1.099723539	0.292766033	0.415749659	0.450741672	DNA	ribosome
Cip	Str	5	strong	Cip	-0.058016055	0	1.087551119	0.318963234	0.438630733	0.471805071	DNA	ribosome
Cip	Str	3	strong	Str	0.667307664	0	1.066750098	0.598569921	0.629097395	0.600606497	DNA	ribosome
Pit	Str	6	strong	Pit	-0.087083388	0	0.986847611	0.606138394	0.646971073	0.701718702	cell wall	ribosome
Cef	Str	9	strong	Cef	0.696896227	0	0.456621592	0.179747731	0.274306502	0.295902267	cell wall	ribosome
Pit	Str	3	strong	NA	NA	1	0.724866539	0.312577065	0.386362595	0.396449025	cell wall	ribosome
Pit	Str	5	strong	Pit	0.062695514	0	0.705490827	0.362677074	0.443112913	0.60002034	cell wall	ribosome
Cip	Str	9	strong	Str	1.273406999	0	1.201471208	0.240204479	0.301692503	0.325270731	DNA	ribosome
Cip	Str	9	strong	Cip	-0.109390988	0	1.201471208	0.240204479	0.301692503	0.325270731	DNA	ribosome
Pit	Str	9	strong	Str	-0.173403806	0	0.599920388	0.526557396	0.663924929	0.769348113	cell wall	ribosome
Pit	Str	3	constrained	NA	NA	1	0.724866539	0.312577065	0.386362595	0.396449025	cell wall	ribosome
Pit	Str	9	constrained	NA	NA	1	0.599920388	0.526557396	0.663924929	0.769348113	cell wall	ribosome
Cip	Str	9	constrained	Cip	0.191592829	0	1.201471208	0.240204479	0.301692503	0.325270731	DNA	ribosome
Cip	Str	7	strong	Str	0.755183244	0	1.099723539	0.292766033	0.415749659	0.450741672	DNA	ribosome
Cip	Str	5	strong	Str	0.675628144	0	1.087551119	0.318963234	0.438630733	0.471805071	DNA	ribosome
Pit	Str	5	constrained	NA	NA	1	0.705490827	0.362677074	0.443112913	0.60002034	cell wall	ribosome
Pit	Str	6	constrained	Pit	-0.043192321	0	0.986847611	0.606138394	0.646971073	0.701718702	cell wall	ribosome
Pit	Str	9	strong	Pit	0.006726613	0	0.599920388	0.526557396	0.663924929	0.769348113	cell wall	ribosome
Pit	Str	6	constrained	Str	0.379432724	0	0.986847611	0.606138394	0.646971073	0.701718702	cell wall	ribosome
Pit	Str	1	strong	NA	NA	1	0.73120606	0.268090628	0.33021458	0.368258765	cell wall	ribosome
