# Supplementary material for: Evolutionary stability of collateral sensitivity to antibiotics in the model pathogen Pseudomonas aeruginosa
Source: eLife. 2019 Oct 29;8:e51481. doi: 10.7554/eLife.51481 (PMC6881144; doi:10.7554/eLife.51481)
Supplement: Figure 5—figure supplement 1—source data 1. — The data is shown in Figure 5—figure supplement 1 and summarized in Figure 5. Optical density values were recorded after 12 hr of incubation at 37 °C. [file elife-51481-fig5-figsupp1-data1.txt]

Starting_population	Evolution_experiment_well	DRC_well	OD	Drug tested	Concentration	Technical replicate	Originally_resistant_to	Sensitive_to	Treatment
C10	ancestral	B6	0.038	cip	empty	2	cip	anc	ancestral
C10	ancestral	H6	0.039	cip	empty	3	cip	anc	ancestral
C10	ancestral	D6	0.245	cip	0.5x	3	cip	anc	ancestral
C10	ancestral	A5	0.23	cip	0.5x	2	cip	anc	ancestral
C10	ancestral	E4	0.038	car	8x	2	cip	anc	ancestral
C10	ancestral	F4	0.223	cip	x	1	cip	anc	ancestral
C10	ancestral	E6	0.152	cip	4x	3	cip	anc	ancestral
C10	ancestral	F6	0.246	cip	0	2	cip	anc	ancestral
C10	ancestral	G6	0.272	car	0	3	cip	anc	ancestral
C10	ancestral	G6	0.238	cip	0	3	cip	anc	ancestral
C10	ancestral	D6	0.078	car	0.5x	3	cip	anc	ancestral
C10	ancestral	H6	0.038	car	empty	3	cip	anc	ancestral
C10	ancestral	E5	0.184	car	0.25x	2	cip	anc	ancestral
C10	ancestral	C6	0.059	pit	2x	3	cip	anc	ancestral
C10	ancestral	A5	0.102	pit	0.5x	2	cip	anc	ancestral
C10	ancestral	H5	0.231	pit	0.25x	3	cip	anc	ancestral
C10	ancestral	B6	0.038	car	empty	2	cip	anc	ancestral
C10	ancestral	E5	0.232	cip	0.25x	2	cip	anc	ancestral
C10	ancestral	A6	0.038	car	empty	1	cip	anc	ancestral
C10	ancestral	D4	0.153	cip	4x	1	cip	anc	ancestral
C10	ancestral	E4	0.155	cip	8x	2	cip	anc	ancestral
C10	ancestral	E6	0.043	car	4x	3	cip	anc	ancestral
C10	ancestral	C4	0.055	pit	8x	1	cip	anc	ancestral
C10	ancestral	C5	0.047	car	2x	2	cip	anc	ancestral
C10	ancestral	H4	0.037	car	8x	3	cip	anc	ancestral
C10	ancestral	D5	0.066	pit	x	2	cip	anc	ancestral
C10	ancestral	F6	0.254	car	0	2	cip	anc	ancestral
C10	ancestral	F4	0.059	pit	x	1	cip	anc	ancestral
C10	ancestral	A5	0.076	car	0.5x	2	cip	anc	ancestral
C10	ancestral	D4	0.042	car	4x	1	cip	anc	ancestral
C10	ancestral	B6	0.038	pit	empty	2	cip	anc	ancestral
C10	ancestral	D5	0.285	cip	x	2	cip	anc	ancestral
C10	ancestral	G5	0.23	cip	x	3	cip	anc	ancestral
C10	ancestral	C6	0.048	car	2x	3	cip	anc	ancestral
C10	ancestral	C5	0.059	pit	2x	2	cip	anc	ancestral
C10	ancestral	D4	0.057	pit	4x	1	cip	anc	ancestral
C10	ancestral	C4	0.147	cip	8x	1	cip	anc	ancestral
C10	ancestral	C5	0.193	cip	2x	2	cip	anc	ancestral
C10	ancestral	F5	0.244	pit	0	1	cip	anc	ancestral
C10	ancestral	F5	0.249	car	0	1	cip	anc	ancestral
C10	ancestral	B4	0.231	cip	0.5x	1	cip	anc	ancestral
C10	ancestral	G4	0.139	cip	4x	2	cip	anc	ancestral
C10	ancestral	F5	0.259	cip	0	1	cip	anc	ancestral
C10	ancestral	H5	0.242	cip	0.25x	3	cip	anc	ancestral
C10	ancestral	E5	0.267	pit	0.25x	2	cip	anc	ancestral
C10	ancestral	A6	0.037	pit	empty	1	cip	anc	ancestral
C10	ancestral	C6	0.204	cip	2x	3	cip	anc	ancestral
C10	ancestral	A4	0.196	cip	2x	1	cip	anc	ancestral
C10	ancestral	B5	0.269	pit	0.25x	1	cip	anc	ancestral
C10	ancestral	A4	0.045	car	2x	1	cip	anc	ancestral
C10	ancestral	G4	0.058	pit	4x	2	cip	anc	ancestral
C10	ancestral	B5	0.192	car	0.25x	1	cip	anc	ancestral
C10	ancestral	B5	0.235	cip	0.25x	1	cip	anc	ancestral
C10	ancestral	F6	0.255	pit	0	2	cip	anc	ancestral
C10	ancestral	A4	0.059	pit	2x	1	cip	anc	ancestral
C10	ancestral	C4	0.038	car	8x	1	cip	anc	ancestral
C10	ancestral	A6	0.038	cip	empty	1	cip	anc	ancestral
C10	ancestral	E4	0.054	pit	8x	2	cip	anc	ancestral
C10	ancestral	E6	0.056	pit	4x	3	cip	anc	ancestral
C10	ancestral	G4	0.043	car	4x	2	cip	anc	ancestral
C10	ancestral	G5	0.053	car	x	3	cip	anc	ancestral
C10	ancestral	G6	0.252	pit	0	3	cip	anc	ancestral
C10	ancestral	F4	0.053	car	x	1	cip	anc	ancestral
C10	ancestral	H5	0.189	car	0.25x	3	cip	anc	ancestral
C10	ancestral	H4	0.137	cip	8x	3	cip	anc	ancestral
C10	ancestral	D5	0.051	car	x	2	cip	anc	ancestral
C10	ancestral	H6	0.037	pit	empty	3	cip	anc	ancestral
C10	ancestral	B4	0.082	car	0.5x	1	cip	anc	ancestral
C10	ancestral	H4	0.049	pit	8x	3	cip	anc	ancestral
C10	ancestral	B4	0.106	pit	0.5x	1	cip	anc	ancestral
C10	ancestral	G5	0.061	pit	x	3	cip	anc	ancestral
C10	ancestral	D6	0.106	pit	0.5x	3	cip	anc	ancestral
C10	B3	D3	0.13	cip	0.5x	3	cip	pit	strong
C10	B3	G5	0.249	pit	x	3	cip	pit	strong
C10	B3	B1	0.129	cip	0.5x	1	cip	pit	strong
C10	B3	C3	0.053	cip	2x	3	cip	pit	strong
C10	B3	C1	0.038	cip	8x	1	cip	pit	strong
C10	B3	D2	0.102	cip	x	2	cip	pit	strong
C10	B3	D6	0.249	pit	0.5x	3	cip	pit	strong
C10	B3	G4	0.074	pit	4x	2	cip	pit	strong
C10	B3	D4	0.077	pit	4x	1	cip	pit	strong
C10	B3	A2	0.142	cip	0.5x	2	cip	pit	strong
C10	B3	A6	0.038	pit	empty	1	cip	pit	strong
C10	B3	F6	0.254	pit	0	2	cip	pit	strong
C10	B3	B2	0.188	cip	0.25x	1	cip	pit	strong
C10	B3	C6	0.129	pit	2x	3	cip	pit	strong
C10	B3	C2	0.053	cip	2x	2	cip	pit	strong
C10	B3	C4	0.071	pit	8x	1	cip	pit	strong
C10	B3	H5	0.248	pit	0.25x	3	cip	pit	strong
C10	B3	H6	0.039	pit	empty	3	cip	pit	strong
C10	B3	F2	0.252	cip	0	1	cip	pit	strong
C10	B3	F3	0.271	cip	0	2	cip	pit	strong
C10	B3	F5	0.262	pit	0	1	cip	pit	strong
C10	B3	B5	0.252	pit	0.25x	1	cip	pit	strong
C10	B3	B4	0.248	pit	0.5x	1	cip	pit	strong
C10	B3	A4	0.115	pit	2x	1	cip	pit	strong
C10	B3	E1	0.039	cip	8x	2	cip	pit	strong
C10	B3	D5	0.235	pit	x	2	cip	pit	strong
C10	B3	A3	0.037	cip	empty	1	cip	pit	strong
C10	B3	H3	0.038	cip	empty	3	cip	pit	strong
C10	B3	B3	0.04	cip	empty	2	cip	pit	strong
C10	B3	C5	0.125	pit	2x	2	cip	pit	strong
C10	B3	F1	0.099	cip	x	1	cip	pit	strong
C10	B3	H2	0.192	cip	0.25x	3	cip	pit	strong
C10	B3	H4	0.061	pit	8x	3	cip	pit	strong
C10	B3	E6	0.075	pit	4x	3	cip	pit	strong
C10	B3	H1	0.039	cip	8x	3	cip	pit	strong
C10	B3	G2	0.097	cip	x	3	cip	pit	strong
C10	B3	A1	0.052	cip	2x	1	cip	pit	strong
C10	B3	G1	0.039	cip	4x	2	cip	pit	strong
C10	B3	E3	0.038	cip	4x	3	cip	pit	strong
C10	B3	B6	0.038	pit	empty	2	cip	pit	strong
C10	B3	G3	0.263	cip	0	3	cip	pit	strong
C10	B3	A5	0.246	pit	0.5x	2	cip	pit	strong
C10	B3	E5	0.332	pit	0.25x	2	cip	pit	strong
C10	B3	F4	0.258	pit	x	1	cip	pit	strong
C10	B3	G6	0.332	pit	0	3	cip	pit	strong
C10	B3	E2	0.186	cip	0.25x	2	cip	pit	strong
C10	B3	E4	0.07	pit	8x	2	cip	pit	strong
C10	B3	D1	0.039	cip	4x	1	cip	pit	strong
C10	H5	E7	0.05	cip	8x	2	cip	car	constrained
C10	H5	C8	0.135	cip	2x	2	cip	car	constrained
C10	H5	B9	0.037	cip	empty	2	cip	car	constrained
C10	H5	H9	0.039	cip	empty	3	cip	car	constrained
C10	H5	G8	0.203	cip	x	3	cip	car	constrained
C10	H5	G3	0.214	car	0	3	cip	car	constrained
C10	H5	H7	0.048	cip	8x	3	cip	car	constrained
C10	H5	A3	0.036	car	empty	1	cip	car	constrained
C10	H5	D8	0.195	cip	x	2	cip	car	constrained
C10	H5	G1	0.096	car	4x	2	cip	car	constrained
C10	H5	D7	0.081	cip	4x	1	cip	car	constrained
C10	H5	F9	0.274	cip	0	2	cip	car	constrained
C10	H5	B7	0.214	cip	0.5x	1	cip	car	constrained
C10	H5	H8	0.209	cip	0.25x	3	cip	car	constrained
C10	H5	E1	0.059	car	8x	2	cip	car	constrained
C10	H5	D1	0.096	car	4x	1	cip	car	constrained
C10	H5	E8	0.22	cip	0.25x	2	cip	car	constrained
C10	H5	C2	0.201	car	2x	2	cip	car	constrained
C10	H5	A7	0.157	cip	2x	1	cip	car	constrained
C10	H5	D9	0.209	cip	0.5x	3	cip	car	constrained
C10	H5	A2	0.275	car	0.5x	2	cip	car	constrained
C10	H5	C9	0.144	cip	2x	3	cip	car	constrained
C10	H5	A9	0.037	cip	empty	1	cip	car	constrained
C10	H5	F3	0.216	car	0	2	cip	car	constrained
C10	H5	H2	0.259	car	0.25x	3	cip	car	constrained
C10	H5	H3	0.037	car	empty	3	cip	car	constrained
C10	H5	A1	0.186	car	2x	1	cip	car	constrained
C10	H5	F8	0.28	cip	0	1	cip	car	constrained
C10	H5	H1	0.055	car	8x	3	cip	car	constrained
C10	H5	E9	0.08	cip	4x	3	cip	car	constrained
C10	H5	F1	0.27	car	x	1	cip	car	constrained
C10	H5	G9	0.267	cip	0	3	cip	car	constrained
C10	H5	G7	0.077	cip	4x	2	cip	car	constrained
C10	H5	F2	0.218	car	0	1	cip	car	constrained
C10	H5	C1	0.059	car	8x	1	cip	car	constrained
C10	H5	C3	0.194	car	2x	3	cip	car	constrained
C10	H5	B1	0.272	car	0.5x	1	cip	car	constrained
C10	H5	B3	0.038	car	empty	2	cip	car	constrained
C10	H5	B8	0.22	cip	0.25x	1	cip	car	constrained
C10	H5	F7	0.2	cip	x	1	cip	car	constrained
C10	H5	B2	0.215	car	0.25x	1	cip	car	constrained
C10	H5	C7	0.051	cip	8x	1	cip	car	constrained
C10	H5	D2	0.218	car	x	2	cip	car	constrained
C10	H5	A8	0.225	cip	0.5x	2	cip	car	constrained
C10	H5	D3	0.215	car	0.5x	3	cip	car	constrained
C10	H5	G2	0.26	car	x	3	cip	car	constrained
C10	H5	E2	0.281	car	0.25x	2	cip	car	constrained
C10	H5	E3	0.104	car	4x	3	cip	car	constrained
C2	A2	B2	0.256	car	0.25x	1	cip	car	strong
C2	A2	E1	0.217	car	8x	2	cip	car	strong
C2	A2	F3	0.254	car	0	2	cip	car	strong
C2	A2	E3	0.231	car	4x	3	cip	car	strong
C2	A2	H3	0.037	cip	empty	3	cip	car	strong
C2	A2	H3	0.038	car	empty	3	cip	car	strong
C2	A2	B1	0.192	cip	0.5x	1	cip	car	strong
C2	A2	E3	0.143	cip	4x	3	cip	car	strong
C2	A2	C3	0.234	car	2x	3	cip	car	strong
C2	A2	E1	0.039	cip	8x	2	cip	car	strong
C2	A2	C2	0.081	cip	2x	2	cip	car	strong
C2	A2	C3	0.231	cip	2x	3	cip	car	strong
C2	A2	A1	0.245	car	2x	1	cip	car	strong
C2	A2	G1	0.245	car	4x	2	cip	car	strong
C2	A2	G3	0.235	car	0	3	cip	car	strong
C2	A2	D3	0.238	cip	0.5x	3	cip	car	strong
C2	A2	A2	0.195	cip	0.5x	2	cip	car	strong
C2	A2	B1	0.305	car	0.5x	1	cip	car	strong
C2	A2	F3	0.249	cip	0	2	cip	car	strong
C2	A2	H1	0.039	cip	8x	3	cip	car	strong
C2	A2	A3	0.037	cip	empty	1	cip	car	strong
C2	A2	F2	0.238	cip	0	1	cip	car	strong
C2	A2	D2	0.255	car	x	2	cip	car	strong
C2	A2	B3	0.039	car	empty	2	cip	car	strong
C2	A2	H1	0.223	car	8x	3	cip	car	strong
C2	A2	F2	0.278	car	0	1	cip	car	strong
C2	A2	H2	0.264	cip	0.25x	3	cip	car	strong
C2	A2	A1	0.095	cip	2x	1	cip	car	strong
C2	A2	B2	0.266	cip	0.25x	1	cip	car	strong
C2	A2	D2	0.276	cip	x	2	cip	car	strong
C2	A2	G2	0.22	cip	x	3	cip	car	strong
C2	A2	G1	0.044	cip	4x	2	cip	car	strong
C2	A2	C1	0.257	car	8x	1	cip	car	strong
C2	A2	D1	0.29	car	4x	1	cip	car	strong
C2	A2	E2	0.274	cip	0.25x	2	cip	car	strong
C2	A2	A3	0.038	car	empty	1	cip	car	strong
C2	A2	E2	0.237	car	0.25x	2	cip	car	strong
C2	A2	G2	0.298	car	x	3	cip	car	strong
C2	A2	F1	0.258	car	x	1	cip	car	strong
C2	A2	D1	0.046	cip	4x	1	cip	car	strong
C2	A2	G3	0.245	cip	0	3	cip	car	strong
C2	A2	B3	0.038	cip	empty	2	cip	car	strong
C2	A2	C2	0.243	car	2x	2	cip	car	strong
C2	A2	H2	0.312	car	0.25x	3	cip	car	strong
C2	A2	C1	0.039	cip	8x	1	cip	car	strong
C2	A2	D3	0.238	car	0.5x	3	cip	car	strong
C2	A2	A2	0.24	car	0.5x	2	cip	car	strong
C2	A2	F1	0.218	cip	x	1	cip	car	strong
C2	ancestral	C1	0.056	pit	8x	1	cip	anc	ancestral
C2	ancestral	C3	0.05	car	2x	3	cip	anc	ancestral
C2	ancestral	A3	0.037	car	empty	1	cip	anc	ancestral
C2	ancestral	D1	0.146	cip	4x	1	cip	anc	ancestral
C2	ancestral	D3	0.067	car	0.5x	3	cip	anc	ancestral
C2	ancestral	H2	0.304	cip	0.25x	3	cip	anc	ancestral
C2	ancestral	D2	0.058	car	x	2	cip	anc	ancestral
C2	ancestral	E2	0.227	pit	0.25x	2	cip	anc	ancestral
C2	ancestral	A3	0.037	cip	empty	1	cip	anc	ancestral
C2	ancestral	E3	0.043	car	4x	3	cip	anc	ancestral
C2	ancestral	B1	0.092	pit	0.5x	1	cip	anc	ancestral
C2	ancestral	C3	0.245	cip	2x	3	cip	anc	ancestral
C2	ancestral	B3	0.038	cip	empty	2	cip	anc	ancestral
C2	ancestral	G3	0.317	pit	0	3	cip	anc	ancestral
C2	ancestral	H1	0.087	cip	8x	3	cip	anc	ancestral
C2	ancestral	B2	0.232	pit	0.25x	1	cip	anc	ancestral
C2	ancestral	B1	0.051	car	0.5x	1	cip	anc	ancestral
C2	ancestral	G1	0.055	pit	4x	2	cip	anc	ancestral
C2	ancestral	E1	0.09	cip	8x	2	cip	anc	ancestral
C2	ancestral	E3	0.159	cip	4x	3	cip	anc	ancestral
C2	ancestral	A2	0.063	car	0.5x	2	cip	anc	ancestral
C2	ancestral	G2	0.057	car	x	3	cip	anc	ancestral
C2	ancestral	E1	0.04	car	8x	2	cip	anc	ancestral
C2	ancestral	G2	0.232	cip	x	3	cip	anc	ancestral
C2	ancestral	H1	0.054	pit	8x	3	cip	anc	ancestral
C2	ancestral	A1	0.212	cip	2x	1	cip	anc	ancestral
C2	ancestral	F2	0.284	cip	0	1	cip	anc	ancestral
C2	ancestral	B3	0.038	pit	empty	2	cip	anc	ancestral
C2	ancestral	A1	0.051	car	2x	1	cip	anc	ancestral
C2	ancestral	E2	0.246	cip	0.25x	2	cip	anc	ancestral
C2	ancestral	F2	0.33	pit	0	1	cip	anc	ancestral
C2	ancestral	G1	0.149	cip	4x	2	cip	anc	ancestral
C2	ancestral	F1	0.057	car	x	1	cip	anc	ancestral
C2	ancestral	H3	0.038	cip	empty	3	cip	anc	ancestral
C2	ancestral	B3	0.038	car	empty	2	cip	anc	ancestral
C2	ancestral	D1	0.045	car	4x	1	cip	anc	ancestral
C2	ancestral	D2	0.064	pit	x	2	cip	anc	ancestral
C2	ancestral	A2	0.241	cip	0.5x	2	cip	anc	ancestral
C2	ancestral	G3	0.248	car	0	3	cip	anc	ancestral
C2	ancestral	E3	0.058	pit	4x	3	cip	anc	ancestral
C2	ancestral	C3	0.06	pit	2x	3	cip	anc	ancestral
C2	ancestral	F2	0.249	car	0	1	cip	anc	ancestral
C2	ancestral	B2	0.313	cip	0.25x	1	cip	anc	ancestral
C2	ancestral	H1	0.041	car	8x	3	cip	anc	ancestral
C2	ancestral	E2	0.106	car	0.25x	2	cip	anc	ancestral
C2	ancestral	H2	0.228	pit	0.25x	3	cip	anc	ancestral
C2	ancestral	C1	0.04	car	8x	1	cip	anc	ancestral
C2	ancestral	C2	0.219	cip	2x	2	cip	anc	ancestral
C2	ancestral	D3	0.256	cip	0.5x	3	cip	anc	ancestral
C2	ancestral	C1	0.088	cip	8x	1	cip	anc	ancestral
C2	ancestral	A1	0.063	pit	2x	1	cip	anc	ancestral
C2	ancestral	F3	0.252	car	0	2	cip	anc	ancestral
C2	ancestral	D2	0.242	cip	x	2	cip	anc	ancestral
C2	ancestral	H3	0.038	pit	empty	3	cip	anc	ancestral
C2	ancestral	F3	0.25	cip	0	2	cip	anc	ancestral
C2	ancestral	A2	0.088	pit	0.5x	2	cip	anc	ancestral
C2	ancestral	B2	0.103	car	0.25x	1	cip	anc	ancestral
C2	ancestral	G2	0.06	pit	x	3	cip	anc	ancestral
C2	ancestral	H2	0.106	car	0.25x	3	cip	anc	ancestral
C2	ancestral	B1	0.302	cip	0.5x	1	cip	anc	ancestral
C2	ancestral	H3	0.038	car	empty	3	cip	anc	ancestral
C2	ancestral	F3	0.252	pit	0	2	cip	anc	ancestral
C2	ancestral	F1	0.242	cip	x	1	cip	anc	ancestral
C2	ancestral	A3	0.036	pit	empty	1	cip	anc	ancestral
C2	ancestral	C2	0.05	car	2x	2	cip	anc	ancestral
C2	ancestral	G3	0.248	cip	0	3	cip	anc	ancestral
C2	ancestral	D3	0.089	pit	0.5x	3	cip	anc	ancestral
C2	ancestral	G1	0.044	car	4x	2	cip	anc	ancestral
C2	ancestral	D1	0.057	pit	4x	1	cip	anc	ancestral
C2	ancestral	F1	0.063	pit	x	1	cip	anc	ancestral
C2	ancestral	E1	0.056	pit	8x	2	cip	anc	ancestral
C2	ancestral	C2	0.064	pit	2x	2	cip	anc	ancestral
C2	C11	F7	0.238	pit	x	1	cip	pit	strong
C2	C11	B5	0.193	cip	0.25x	1	cip	pit	strong
C2	C11	A8	0.24	pit	0.5x	2	cip	pit	strong
C2	C11	D7	0.082	pit	4x	1	cip	pit	strong
C2	C11	D4	0.039	cip	4x	1	cip	pit	strong
C2	C11	A4	0.086	cip	2x	1	cip	pit	strong
C2	C11	E4	0.038	cip	8x	2	cip	pit	strong
C2	C11	A5	0.148	cip	0.5x	2	cip	pit	strong
C2	C11	C9	0.144	pit	2x	3	cip	pit	strong
C2	C11	D9	0.242	pit	0.5x	3	cip	pit	strong
C2	C11	D8	0.222	pit	x	2	cip	pit	strong
C2	C11	E6	0.039	cip	4x	3	cip	pit	strong
C2	C11	C8	0.138	pit	2x	2	cip	pit	strong
C2	C11	E7	0.077	pit	8x	2	cip	pit	strong
C2	C11	C4	0.038	cip	8x	1	cip	pit	strong
C2	C11	F5	0.221	cip	0	1	cip	pit	strong
C2	C11	D5	0.101	cip	x	2	cip	pit	strong
C2	C11	H7	0.062	pit	8x	3	cip	pit	strong
C2	C11	H6	0.038	cip	empty	3	cip	pit	strong
C2	C11	G9	0.208	pit	0	3	cip	pit	strong
C2	C11	G5	0.091	cip	x	3	cip	pit	strong
C2	C11	E8	0.242	pit	0.25x	2	cip	pit	strong
C2	C11	C5	0.049	cip	2x	2	cip	pit	strong
C2	C11	A6	0.038	cip	empty	1	cip	pit	strong
C2	C11	E9	0.08	pit	4x	3	cip	pit	strong
C2	C11	C7	0.077	pit	8x	1	cip	pit	strong
C2	C11	H9	0.038	pit	empty	3	cip	pit	strong
C2	C11	B9	0.037	pit	empty	2	cip	pit	strong
C2	C11	E5	0.187	cip	0.25x	2	cip	pit	strong
C2	C11	G6	0.214	cip	0	3	cip	pit	strong
C2	C11	F4	0.103	cip	x	1	cip	pit	strong
C2	C11	B7	0.216	pit	0.5x	1	cip	pit	strong
C2	C11	A7	0.127	pit	2x	1	cip	pit	strong
C2	C11	D6	0.133	cip	0.5x	3	cip	pit	strong
C2	C11	H4	0.037	cip	8x	3	cip	pit	strong
C2	C11	H8	0.193	pit	0.25x	3	cip	pit	strong
C2	C11	F9	0.218	pit	0	2	cip	pit	strong
C2	C11	G4	0.039	cip	4x	2	cip	pit	strong
C2	C11	B6	0.039	cip	empty	2	cip	pit	strong
C2	C11	H5	0.175	cip	0.25x	3	cip	pit	strong
C2	C11	F6	0.215	cip	0	2	cip	pit	strong
C2	C11	A9	0.037	pit	empty	1	cip	pit	strong
C2	C11	G8	0.199	pit	x	3	cip	pit	strong
C2	C11	C6	0.048	cip	2x	3	cip	pit	strong
C2	C11	B8	0.22	pit	0.25x	1	cip	pit	strong
C2	C11	G7	0.08	pit	4x	2	cip	pit	strong
C2	C11	F8	0.245	pit	0	1	cip	pit	strong
C2	C11	B4	0.147	cip	0.5x	1	cip	pit	strong
C2	D10	E3	0.166	cip	4x	3	cip	pit	constrained
C2	D10	G1	0.168	cip	4x	2	cip	pit	constrained
C2	D10	C5	0.11	pit	2x	2	cip	pit	constrained
C2	D10	F6	0.239	pit	0	2	cip	pit	constrained
C2	D10	F5	0.233	pit	0	1	cip	pit	constrained
C2	D10	A1	0.262	cip	2x	1	cip	pit	constrained
C2	D10	C3	0.212	cip	2x	3	cip	pit	constrained
C2	D10	D1	0.175	cip	4x	1	cip	pit	constrained
C2	D10	E2	0.239	cip	0.25x	2	cip	pit	constrained
C2	D10	D3	0.238	cip	0.5x	3	cip	pit	constrained
C2	D10	G4	0.055	pit	4x	2	cip	pit	constrained
C2	D10	F4	0.227	pit	x	1	cip	pit	constrained
C2	D10	A2	0.234	cip	0.5x	2	cip	pit	constrained
C2	D10	C6	0.091	pit	2x	3	cip	pit	constrained
C2	D10	A5	0.233	pit	0.5x	2	cip	pit	constrained
C2	D10	G3	0.239	cip	0	3	cip	pit	constrained
C2	D10	H5	0.288	pit	0.25x	3	cip	pit	constrained
C2	D10	D6	0.292	pit	0.5x	3	cip	pit	constrained
C2	D10	A3	0.037	cip	empty	1	cip	pit	constrained
C2	D10	C4	0.062	pit	8x	1	cip	pit	constrained
C2	D10	E4	0.059	pit	8x	2	cip	pit	constrained
C2	D10	E5	0.314	pit	0.25x	2	cip	pit	constrained
C2	D10	B5	0.238	pit	0.25x	1	cip	pit	constrained
C2	D10	C1	0.118	cip	8x	1	cip	pit	constrained
C2	D10	E1	0.116	cip	8x	2	cip	pit	constrained
C2	D10	B1	0.325	cip	0.5x	1	cip	pit	constrained
C2	D10	G6	0.32	pit	0	3	cip	pit	constrained
C2	D10	D4	0.064	pit	4x	1	cip	pit	constrained
C2	D10	H2	0.316	cip	0.25x	3	cip	pit	constrained
C2	D10	B4	0.234	pit	0.5x	1	cip	pit	constrained
C2	D10	C2	0.214	cip	2x	2	cip	pit	constrained
C2	D10	H4	0.051	pit	8x	3	cip	pit	constrained
C2	D10	F1	0.229	cip	x	1	cip	pit	constrained
C2	D10	D2	0.233	cip	x	2	cip	pit	constrained
C2	D10	D5	0.23	pit	x	2	cip	pit	constrained
C2	D10	H6	0.039	pit	empty	3	cip	pit	constrained
C2	D10	F2	0.239	cip	0	1	cip	pit	constrained
C2	D10	F3	0.238	cip	0	2	cip	pit	constrained
C2	D10	E6	0.066	pit	4x	3	cip	pit	constrained
C2	D10	H1	0.103	cip	8x	3	cip	pit	constrained
C2	D10	A6	0.038	pit	empty	1	cip	pit	constrained
C2	D10	B2	0.238	cip	0.25x	1	cip	pit	constrained
C2	D10	A4	0.096	pit	2x	1	cip	pit	constrained
C2	D10	G5	0.22	pit	x	3	cip	pit	constrained
C2	D10	G2	0.291	cip	x	3	cip	pit	constrained
C2	D10	H3	0.038	cip	empty	3	cip	pit	constrained
C2	D10	B3	0.038	cip	empty	2	cip	pit	constrained
C2	D10	B6	0.038	pit	empty	2	cip	pit	constrained
C3	ancestral	G6	0.226	car	0	3	cip	anc	ancestral
C3	ancestral	C4	0.069	cip	8x	1	cip	anc	ancestral
C3	ancestral	G4	0.054	pit	4x	2	cip	anc	ancestral
C3	ancestral	A6	0.038	cip	empty	1	cip	anc	ancestral
C3	ancestral	F4	0.06	pit	x	1	cip	anc	ancestral
C3	ancestral	G4	0.112	cip	4x	2	cip	anc	ancestral
C3	ancestral	E4	0.064	cip	8x	2	cip	anc	ancestral
C3	ancestral	E5	0.188	car	0.25x	2	cip	anc	ancestral
C3	ancestral	F6	0.245	car	0	2	cip	anc	ancestral
C3	ancestral	F5	0.245	pit	0	1	cip	anc	ancestral
C3	ancestral	C6	0.084	pit	2x	3	cip	anc	ancestral
C3	ancestral	A4	0.043	car	2x	1	cip	anc	ancestral
C3	ancestral	A6	0.038	pit	empty	1	cip	anc	ancestral
C3	ancestral	C4	0.051	pit	8x	1	cip	anc	ancestral
C3	ancestral	F5	0.241	car	0	1	cip	anc	ancestral
C3	ancestral	D5	0.06	pit	x	2	cip	anc	ancestral
C3	ancestral	G6	0.301	pit	0	3	cip	anc	ancestral
C3	ancestral	B5	0.251	cip	0.25x	1	cip	anc	ancestral
C3	ancestral	E6	0.075	pit	4x	3	cip	anc	ancestral
C3	ancestral	E4	0.051	pit	8x	2	cip	anc	ancestral
C3	ancestral	F6	0.239	cip	0	2	cip	anc	ancestral
C3	ancestral	B5	0.176	pit	0.25x	1	cip	anc	ancestral
C3	ancestral	D5	0.226	cip	x	2	cip	anc	ancestral
C3	ancestral	H4	0.044	pit	8x	3	cip	anc	ancestral
C3	ancestral	C5	0.198	cip	2x	2	cip	anc	ancestral
C3	ancestral	C5	0.042	car	2x	2	cip	anc	ancestral
C3	ancestral	H4	0.037	car	8x	3	cip	anc	ancestral
C3	ancestral	C4	0.038	car	8x	1	cip	anc	ancestral
C3	ancestral	E6	0.039	car	4x	3	cip	anc	ancestral
C3	ancestral	B6	0.038	cip	empty	2	cip	anc	ancestral
C3	ancestral	E4	0.038	car	8x	2	cip	anc	ancestral
C3	ancestral	A5	0.086	car	0.5x	2	cip	anc	ancestral
C3	ancestral	F4	0.22	cip	x	1	cip	anc	ancestral
C3	ancestral	F4	0.056	car	x	1	cip	anc	ancestral
C3	ancestral	B6	0.042	car	empty	2	cip	anc	ancestral
C3	ancestral	C5	0.057	pit	2x	2	cip	anc	ancestral
C3	ancestral	G5	0.052	car	x	3	cip	anc	ancestral
C3	ancestral	G4	0.039	car	4x	2	cip	anc	ancestral
C3	ancestral	D4	0.039	car	4x	1	cip	anc	ancestral
C3	ancestral	E5	0.157	pit	0.25x	2	cip	anc	ancestral
C3	ancestral	D6	0.073	pit	0.5x	3	cip	anc	ancestral
C3	ancestral	H6	0.039	pit	empty	3	cip	anc	ancestral
C3	ancestral	C6	0.182	cip	2x	3	cip	anc	ancestral
C3	ancestral	A6	0.038	car	empty	1	cip	anc	ancestral
C3	ancestral	B4	0.078	pit	0.5x	1	cip	anc	ancestral
C3	ancestral	E5	0.24	cip	0.25x	2	cip	anc	ancestral
C3	ancestral	H5	0.171	car	0.25x	3	cip	anc	ancestral
C3	ancestral	D6	0.23	cip	0.5x	3	cip	anc	ancestral
C3	ancestral	D6	0.078	car	0.5x	3	cip	anc	ancestral
C3	ancestral	G5	0.064	pit	x	3	cip	anc	ancestral
C3	ancestral	E6	0.114	cip	4x	3	cip	anc	ancestral
C3	ancestral	H5	0.246	cip	0.25x	3	cip	anc	ancestral
C3	ancestral	B5	0.189	car	0.25x	1	cip	anc	ancestral
C3	ancestral	B4	0.084	car	0.5x	1	cip	anc	ancestral
C3	ancestral	H4	0.067	cip	8x	3	cip	anc	ancestral
C3	ancestral	A5	0.237	cip	0.5x	2	cip	anc	ancestral
C3	ancestral	C6	0.043	car	2x	3	cip	anc	ancestral
C3	ancestral	B4	0.278	cip	0.5x	1	cip	anc	ancestral
C3	ancestral	H6	0.043	cip	empty	3	cip	anc	ancestral
C3	ancestral	A4	0.053	pit	2x	1	cip	anc	ancestral
C3	ancestral	H5	0.17	pit	0.25x	3	cip	anc	ancestral
C3	ancestral	D5	0.052	car	x	2	cip	anc	ancestral
C3	ancestral	H6	0.038	car	empty	3	cip	anc	ancestral
C3	ancestral	D4	0.057	pit	4x	1	cip	anc	ancestral
C3	ancestral	B6	0.038	pit	empty	2	cip	anc	ancestral
C3	ancestral	F5	0.245	cip	0	1	cip	anc	ancestral
C3	ancestral	G5	0.222	cip	x	3	cip	anc	ancestral
C3	ancestral	F6	0.229	pit	0	2	cip	anc	ancestral
C3	ancestral	G6	0.275	cip	0	3	cip	anc	ancestral
C3	ancestral	A4	0.188	cip	2x	1	cip	anc	ancestral
C3	ancestral	A5	0.089	pit	0.5x	2	cip	anc	ancestral
C3	ancestral	D4	0.116	cip	4x	1	cip	anc	ancestral
C3	G2	A9	0.037	pit	empty	1	cip	pit	strong
C3	G2	C7	0.07	pit	8x	1	cip	pit	strong
C3	G2	G4	0.042	cip	4x	2	cip	pit	strong
C3	G2	G6	0.194	cip	0	3	cip	pit	strong
C3	G2	D4	0.041	cip	4x	1	cip	pit	strong
C3	G2	D9	0.212	pit	0.5x	3	cip	pit	strong
C3	G2	B5	0.187	cip	0.25x	1	cip	pit	strong
C3	G2	G5	0.112	cip	x	3	cip	pit	strong
C3	G2	H8	0.207	pit	0.25x	3	cip	pit	strong
C3	G2	H6	0.038	cip	empty	3	cip	pit	strong
C3	G2	F8	0.209	pit	0	1	cip	pit	strong
C3	G2	H4	0.038	cip	8x	3	cip	pit	strong
C3	G2	E6	0.04	cip	4x	3	cip	pit	strong
C3	G2	H9	0.038	pit	empty	3	cip	pit	strong
C3	G2	B8	0.215	pit	0.25x	1	cip	pit	strong
C3	G2	D5	0.107	cip	x	2	cip	pit	strong
C3	G2	A4	0.072	cip	2x	1	cip	pit	strong
C3	G2	C6	0.088	cip	2x	3	cip	pit	strong
C3	G2	F9	0.209	pit	0	2	cip	pit	strong
C3	G2	G7	0.073	pit	4x	2	cip	pit	strong
C3	G2	F7	0.21	pit	x	1	cip	pit	strong
C3	G2	C9	0.168	pit	2x	3	cip	pit	strong
C3	G2	B4	0.159	cip	0.5x	1	cip	pit	strong
C3	G2	F6	0.203	cip	0	2	cip	pit	strong
C3	G2	E7	0.072	pit	8x	2	cip	pit	strong
C3	G2	F5	0.202	cip	0	1	cip	pit	strong
C3	G2	A8	0.21	pit	0.5x	2	cip	pit	strong
C3	G2	E5	0.188	cip	0.25x	2	cip	pit	strong
C3	G2	D8	0.211	pit	x	2	cip	pit	strong
C3	G2	D7	0.076	pit	4x	1	cip	pit	strong
C3	G2	E9	0.078	pit	4x	3	cip	pit	strong
C3	G2	H7	0.061	pit	8x	3	cip	pit	strong
C3	G2	E4	0.038	cip	8x	2	cip	pit	strong
C3	G2	H5	0.182	cip	0.25x	3	cip	pit	strong
C3	G2	B7	0.202	pit	0.5x	1	cip	pit	strong
C3	G2	B9	0.037	pit	empty	2	cip	pit	strong
C3	G2	C4	0.038	cip	8x	1	cip	pit	strong
C3	G2	F4	0.107	cip	x	1	cip	pit	strong
C3	G2	B6	0.038	cip	empty	2	cip	pit	strong
C3	G2	C8	0.163	pit	2x	2	cip	pit	strong
C3	G2	G9	0.204	pit	0	3	cip	pit	strong
C3	G2	E8	0.212	pit	0.25x	2	cip	pit	strong
C3	G2	C5	0.072	cip	2x	2	cip	pit	strong
C3	G2	A7	0.145	pit	2x	1	cip	pit	strong
C3	G2	G8	0.207	pit	x	3	cip	pit	strong
C3	G2	A5	0.153	cip	0.5x	2	cip	pit	strong
C3	G2	D6	0.159	cip	0.5x	3	cip	pit	strong
C3	G2	A6	0.038	cip	empty	1	cip	pit	strong
C3	H1	H4	0.079	cip	8x	3	cip	car	strong
C3	H1	E6	0.117	cip	4x	3	cip	car	strong
C3	H1	D6	0.244	car	0.5x	3	cip	car	strong
C3	H1	A6	0.041	car	empty	1	cip	car	strong
C3	H1	B4	0.316	car	0.5x	1	cip	car	strong
C3	H1	D6	0.322	cip	0.5x	3	cip	car	strong
C3	H1	G6	0.241	car	0	3	cip	car	strong
C3	H1	C4	0.089	cip	8x	1	cip	car	strong
C3	H1	F5	0.243	car	0	1	cip	car	strong
C3	H1	A5	0.318	car	0.5x	2	cip	car	strong
C3	H1	F4	0.263	car	x	1	cip	car	strong
C3	H1	B5	0.26	car	0.25x	1	cip	car	strong
C3	H1	F5	0.27	cip	0	1	cip	car	strong
C3	H1	A5	0.353	cip	0.5x	2	cip	car	strong
C3	H1	D5	0.333	cip	x	2	cip	car	strong
C3	H1	E4	0.088	cip	8x	2	cip	car	strong
C3	H1	F6	0.243	cip	0	2	cip	car	strong
C3	H1	G5	0.26	cip	x	3	cip	car	strong
C3	H1	B4	0.253	cip	0.5x	1	cip	car	strong
C3	H1	C6	0.161	car	2x	3	cip	car	strong
C3	H1	H4	0.05	car	8x	3	cip	car	strong
C3	H1	C4	0.057	car	8x	1	cip	car	strong
C3	H1	G5	0.312	car	x	3	cip	car	strong
C3	H1	H5	0.249	cip	0.25x	3	cip	car	strong
C3	H1	H5	0.33	car	0.25x	3	cip	car	strong
C3	H1	D4	0.06	car	4x	1	cip	car	strong
C3	H1	A4	0.164	car	2x	1	cip	car	strong
C3	H1	D5	0.25	car	x	2	cip	car	strong
C3	H1	B5	0.364	cip	0.25x	1	cip	car	strong
C3	H1	E5	0.248	car	0.25x	2	cip	car	strong
C3	H1	B6	0.04	car	empty	2	cip	car	strong
C3	H1	H6	0.038	cip	empty	3	cip	car	strong
C3	H1	C5	0.195	car	2x	2	cip	car	strong
C3	H1	F4	0.309	cip	x	1	cip	car	strong
C3	H1	E4	0.056	car	8x	2	cip	car	strong
C3	H1	C5	0.204	cip	2x	2	cip	car	strong
C3	H1	E5	0.3	cip	0.25x	2	cip	car	strong
C3	H1	G6	0.237	cip	0	3	cip	car	strong
C3	H1	G4	0.153	cip	4x	2	cip	car	strong
C3	H1	H6	0.038	car	empty	3	cip	car	strong
C3	H1	D4	0.155	cip	4x	1	cip	car	strong
C3	H1	G4	0.057	car	4x	2	cip	car	strong
C3	H1	C6	0.201	cip	2x	3	cip	car	strong
C3	H1	E6	0.059	car	4x	3	cip	car	strong
C3	H1	A4	0.246	cip	2x	1	cip	car	strong
C3	H1	B6	0.038	cip	empty	2	cip	car	strong
C3	H1	A6	0.038	cip	empty	1	cip	car	strong
C3	H1	F6	0.245	car	0	2	cip	car	strong
C5	ancestral	C7	0.209	cip	8x	1	cip	anc	ancestral
C5	ancestral	H9	0.039	cip	empty	3	cip	anc	ancestral
C5	ancestral	G7	0.06	pit	4x	2	cip	anc	ancestral
C5	ancestral	E9	0.208	cip	4x	3	cip	anc	ancestral
C5	ancestral	F7	0.052	car	x	1	cip	anc	ancestral
C5	ancestral	D7	0.209	cip	4x	1	cip	anc	ancestral
C5	ancestral	D9	0.039	pit	0.5x	3	cip	anc	ancestral
C5	ancestral	H8	0.074	pit	0.25x	3	cip	anc	ancestral
C5	ancestral	F7	0.258	cip	x	1	cip	anc	ancestral
C5	ancestral	G9	0.237	car	0	3	cip	anc	ancestral
C5	ancestral	B9	0.037	cip	empty	2	cip	anc	ancestral
C5	ancestral	F9	0.202	cip	0	2	cip	anc	ancestral
C5	ancestral	G7	0.041	car	4x	2	cip	anc	ancestral
C5	ancestral	F7	0.061	pit	x	1	cip	anc	ancestral
C5	ancestral	A7	0.21	cip	2x	1	cip	anc	ancestral
C5	ancestral	D7	0.04	car	4x	1	cip	anc	ancestral
C5	ancestral	E7	0.21	cip	8x	2	cip	anc	ancestral
C5	ancestral	B7	0.209	cip	0.5x	1	cip	anc	ancestral
C5	ancestral	G8	0.053	car	x	3	cip	anc	ancestral
C5	ancestral	B9	0.037	pit	empty	2	cip	anc	ancestral
C5	ancestral	A8	0.064	pit	0.5x	2	cip	anc	ancestral
C5	ancestral	C9	0.044	car	2x	3	cip	anc	ancestral
C5	ancestral	A8	0.206	cip	0.5x	2	cip	anc	ancestral
C5	ancestral	D7	0.053	pit	4x	1	cip	anc	ancestral
C5	ancestral	F8	0.211	car	0	1	cip	anc	ancestral
C5	ancestral	E8	0.091	pit	0.25x	2	cip	anc	ancestral
C5	ancestral	A9	0.037	cip	empty	1	cip	anc	ancestral
C5	ancestral	F9	0.238	pit	0	2	cip	anc	ancestral
C5	ancestral	C7	0.051	pit	8x	1	cip	anc	ancestral
C5	ancestral	H7	0.234	cip	8x	3	cip	anc	ancestral
C5	ancestral	A7	0.055	pit	2x	1	cip	anc	ancestral
C5	ancestral	B8	0.084	car	0.25x	1	cip	anc	ancestral
C5	ancestral	D8	0.06	pit	x	2	cip	anc	ancestral
C5	ancestral	A9	0.037	car	empty	1	cip	anc	ancestral
C5	ancestral	C8	0.259	cip	2x	2	cip	anc	ancestral
C5	ancestral	A9	0.037	pit	empty	1	cip	anc	ancestral
C5	ancestral	B7	0.066	pit	0.5x	1	cip	anc	ancestral
C5	ancestral	F9	0.247	car	0	2	cip	anc	ancestral
C5	ancestral	E8	0.209	cip	0.25x	2	cip	anc	ancestral
C5	ancestral	E7	0.054	pit	8x	2	cip	anc	ancestral
C5	ancestral	B8	0.212	cip	0.25x	1	cip	anc	ancestral
C5	ancestral	H7	0.038	car	8x	3	cip	anc	ancestral
C5	ancestral	G9	0.237	pit	0	3	cip	anc	ancestral
C5	ancestral	C8	0.055	pit	2x	2	cip	anc	ancestral
C5	ancestral	B9	0.037	car	empty	2	cip	anc	ancestral
C5	ancestral	G7	0.22	cip	4x	2	cip	anc	ancestral
C5	ancestral	B8	0.087	pit	0.25x	1	cip	anc	ancestral
C5	ancestral	F8	0.251	pit	0	1	cip	anc	ancestral
C5	ancestral	H7	0.049	pit	8x	3	cip	anc	ancestral
C5	ancestral	D9	0.204	cip	0.5x	3	cip	anc	ancestral
C5	ancestral	B7	0.055	car	0.5x	1	cip	anc	ancestral
C5	ancestral	H8	0.091	car	0.25x	3	cip	anc	ancestral
C5	ancestral	E8	0.079	car	0.25x	2	cip	anc	ancestral
C5	ancestral	G8	0.059	pit	x	3	cip	anc	ancestral
C5	ancestral	C8	0.044	car	2x	2	cip	anc	ancestral
C5	ancestral	C9	0.037	pit	2x	3	cip	anc	ancestral
C5	ancestral	D8	0.055	car	x	2	cip	anc	ancestral
C5	ancestral	H9	0.039	pit	empty	3	cip	anc	ancestral
C5	ancestral	C7	0.038	car	8x	1	cip	anc	ancestral
C5	ancestral	A8	0.067	car	0.5x	2	cip	anc	ancestral
C5	ancestral	E7	0.04	car	8x	2	cip	anc	ancestral
C5	ancestral	C9	0.197	cip	2x	3	cip	anc	ancestral
C5	ancestral	G8	0.249	cip	x	3	cip	anc	ancestral
C5	ancestral	D9	0.054	car	0.5x	3	cip	anc	ancestral
C5	ancestral	G9	0.237	cip	0	3	cip	anc	ancestral
C5	ancestral	F8	0.256	cip	0	1	cip	anc	ancestral
C5	ancestral	H9	0.039	car	empty	3	cip	anc	ancestral
C5	ancestral	H8	0.235	cip	0.25x	3	cip	anc	ancestral
C5	ancestral	D8	0.228	cip	x	2	cip	anc	ancestral
C5	ancestral	A7	0.044	car	2x	1	cip	anc	ancestral
C5	ancestral	E9	0.041	car	4x	3	cip	anc	ancestral
C5	ancestral	E9	0.04	pit	4x	3	cip	anc	ancestral
C5	B12	G7	0.039	cip	4x	2	cip	pit	strong
C5	B12	G8	0.1	cip	x	3	cip	pit	strong
C5	B12	B10	0.201	pit	0.5x	1	cip	pit	strong
C5	B12	F9	0.19	cip	0	2	cip	pit	strong
C5	B12	F8	0.197	cip	0	1	cip	pit	strong
C5	B12	E11	0.204	pit	0.25x	2	cip	pit	strong
C5	B12	A8	0.134	cip	0.5x	2	cip	pit	strong
C5	B12	C11	0.193	pit	2x	2	cip	pit	strong
C5	B12	H9	0.039	cip	empty	3	cip	pit	strong
C5	B12	D10	0.131	pit	4x	1	cip	pit	strong
C5	B12	D7	0.037	cip	4x	1	cip	pit	strong
C5	B12	A12	0.036	pit	empty	1	cip	pit	strong
C5	B12	E7	0.038	cip	8x	2	cip	pit	strong
C5	B12	E10	0.085	pit	8x	2	cip	pit	strong
C5	B12	D8	0.106	cip	x	2	cip	pit	strong
C5	B12	E8	0.162	cip	0.25x	2	cip	pit	strong
C5	B12	F11	0.203	pit	0	1	cip	pit	strong
C5	B12	A11	0.185	pit	0.5x	2	cip	pit	strong
C5	B12	B8	0.16	cip	0.25x	1	cip	pit	strong
C5	B12	G9	0.192	cip	0	3	cip	pit	strong
C5	B12	F10	0.2	pit	x	1	cip	pit	strong
C5	B12	C7	0.038	cip	8x	1	cip	pit	strong
C5	B12	A10	0.186	pit	2x	1	cip	pit	strong
C5	B12	H11	0.197	pit	0.25x	3	cip	pit	strong
C5	B12	F12	0.2	pit	0	2	cip	pit	strong
C5	B12	B11	0.193	pit	0.25x	1	cip	pit	strong
C5	B12	D11	0.198	pit	x	2	cip	pit	strong
C5	B12	G10	0.136	pit	4x	2	cip	pit	strong
C5	B12	C10	0.084	pit	8x	1	cip	pit	strong
C5	B12	B12	0.037	pit	empty	2	cip	pit	strong
C5	B12	D12	0.202	pit	0.5x	3	cip	pit	strong
C5	B12	D9	0.124	cip	0.5x	3	cip	pit	strong
C5	B12	H8	0.149	cip	0.25x	3	cip	pit	strong
C5	B12	A9	0.037	cip	empty	1	cip	pit	strong
C5	B12	G11	0.2	pit	x	3	cip	pit	strong
C5	B12	C8	0.043	cip	2x	2	cip	pit	strong
C5	B12	H12	0.038	pit	empty	3	cip	pit	strong
C5	B12	B9	0.037	cip	empty	2	cip	pit	strong
C5	B12	E12	0.133	pit	4x	3	cip	pit	strong
C5	B12	H10	0.069	pit	8x	3	cip	pit	strong
C5	B12	C12	0.189	pit	2x	3	cip	pit	strong
C5	B12	C9	0.044	cip	2x	3	cip	pit	strong
C5	B12	E9	0.038	cip	4x	3	cip	pit	strong
C5	B12	H7	0.038	cip	8x	3	cip	pit	strong
C5	B12	G12	0.2	pit	0	3	cip	pit	strong
C5	B12	A7	0.042	cip	2x	1	cip	pit	strong
C5	B12	F7	0.094	cip	x	1	cip	pit	strong
C5	B12	B7	0.127	cip	0.5x	1	cip	pit	strong
C7	A12	A11	0.137	cip	0.5x	2	cip	car	strong
C7	A12	D12	0.127	cip	0.5x	3	cip	car	strong
C7	A12	H11	0.174	cip	0.25x	3	cip	car	strong
C7	A12	C10	0.039	cip	8x	1	cip	car	strong
C7	A12	E4	0.052	car	8x	2	cip	car	strong
C7	A12	B12	0.037	cip	empty	2	cip	car	strong
C7	A12	E10	0.039	cip	8x	2	cip	car	strong
C7	A12	C5	0.168	car	2x	2	cip	car	strong
C7	A12	E5	0.316	car	0.25x	2	cip	car	strong
C7	A12	F10	0.082	cip	x	1	cip	car	strong
C7	A12	C11	0.044	cip	2x	2	cip	car	strong
C7	A12	H5	0.309	car	0.25x	3	cip	car	strong
C7	A12	C4	0.052	car	8x	1	cip	car	strong
C7	A12	A10	0.047	cip	2x	1	cip	car	strong
C7	A12	G4	0.074	car	4x	2	cip	car	strong
C7	A12	E12	0.038	cip	4x	3	cip	car	strong
C7	A12	F4	0.239	car	x	1	cip	car	strong
C7	A12	E11	0.174	cip	0.25x	2	cip	car	strong
C7	A12	A5	0.238	car	0.5x	2	cip	car	strong
C7	A12	A4	0.169	car	2x	1	cip	car	strong
C7	A12	D11	0.082	cip	x	2	cip	car	strong
C7	A12	A12	0.036	cip	empty	1	cip	car	strong
C7	A12	F5	0.24	car	0	1	cip	car	strong
C7	A12	D5	0.234	car	x	2	cip	car	strong
C7	A12	H12	0.037	cip	empty	3	cip	car	strong
C7	A12	G12	0.302	cip	0	3	cip	car	strong
C7	A12	F11	0.313	cip	0	1	cip	car	strong
C7	A12	F6	0.236	car	0	2	cip	car	strong
C7	A12	H4	0.051	car	8x	3	cip	car	strong
C7	A12	D6	0.243	car	0.5x	3	cip	car	strong
C7	A12	G10	0.037	cip	4x	2	cip	car	strong
C7	A12	C12	0.044	cip	2x	3	cip	car	strong
C7	A12	H10	0.038	cip	8x	3	cip	car	strong
C7	A12	B4	0.234	car	0.5x	1	cip	car	strong
C7	A12	C6	0.169	car	2x	3	cip	car	strong
C7	A12	G5	0.262	car	x	3	cip	car	strong
C7	A12	B11	0.18	cip	0.25x	1	cip	car	strong
C7	A12	B6	0.037	car	empty	2	cip	car	strong
C7	A12	B5	0.241	car	0.25x	1	cip	car	strong
C7	A12	G6	0.235	car	0	3	cip	car	strong
C7	A12	A6	0.038	car	empty	1	cip	car	strong
C7	A12	G11	0.084	cip	x	3	cip	car	strong
C7	A12	H6	0.041	car	empty	3	cip	car	strong
C7	A12	B10	0.146	cip	0.5x	1	cip	car	strong
C7	A12	D4	0.077	car	4x	1	cip	car	strong
C7	A12	E6	0.073	car	4x	3	cip	car	strong
C7	A12	D10	0.038	cip	4x	1	cip	car	strong
C7	A12	F12	0.305	cip	0	2	cip	car	strong
C7	A7	A10	0.054	cip	2x	1	cip	pit	strong
C7	A7	B3	0.038	pit	empty	2	cip	pit	strong
C7	A7	F10	0.105	cip	x	1	cip	pit	strong
C7	A7	B11	0.185	cip	0.25x	1	cip	pit	strong
C7	A7	B10	0.146	cip	0.5x	1	cip	pit	strong
C7	A7	B1	0.317	pit	0.5x	1	cip	pit	strong
C7	A7	A3	0.036	pit	empty	1	cip	pit	strong
C7	A7	F1	0.224	pit	x	1	cip	pit	strong
C7	A7	F11	0.251	cip	0	1	cip	pit	strong
C7	A7	A2	0.25	pit	0.5x	2	cip	pit	strong
C7	A7	G11	0.111	cip	x	3	cip	pit	strong
C7	A7	C3	0.122	pit	2x	3	cip	pit	strong
C7	A7	B12	0.037	cip	empty	2	cip	pit	strong
C7	A7	D1	0.062	pit	4x	1	cip	pit	strong
C7	A7	C2	0.128	pit	2x	2	cip	pit	strong
C7	A7	F3	0.249	pit	0	2	cip	pit	strong
C7	A7	D11	0.094	cip	x	2	cip	pit	strong
C7	A7	H1	0.053	pit	8x	3	cip	pit	strong
C7	A7	E10	0.038	cip	8x	2	cip	pit	strong
C7	A7	G2	0.25	pit	x	3	cip	pit	strong
C7	A7	D3	0.318	pit	0.5x	3	cip	pit	strong
C7	A7	C12	0.049	cip	2x	3	cip	pit	strong
C7	A7	E12	0.04	cip	4x	3	cip	pit	strong
C7	A7	C1	0.066	pit	8x	1	cip	pit	strong
C7	A7	E11	0.192	cip	0.25x	2	cip	pit	strong
C7	A7	D10	0.04	cip	4x	1	cip	pit	strong
C7	A7	A12	0.036	cip	empty	1	cip	pit	strong
C7	A7	G10	0.039	cip	4x	2	cip	pit	strong
C7	A7	F12	0.319	cip	0	2	cip	pit	strong
C7	A7	E3	0.07	pit	4x	3	cip	pit	strong
C7	A7	G1	0.058	pit	4x	2	cip	pit	strong
C7	A7	A11	0.136	cip	0.5x	2	cip	pit	strong
C7	A7	E1	0.058	pit	8x	2	cip	pit	strong
C7	A7	D2	0.229	pit	x	2	cip	pit	strong
C7	A7	E2	0.291	pit	0.25x	2	cip	pit	strong
C7	A7	D12	0.13	cip	0.5x	3	cip	pit	strong
C7	A7	F2	0.25	pit	0	1	cip	pit	strong
C7	A7	H2	0.239	pit	0.25x	3	cip	pit	strong
C7	A7	H3	0.037	pit	empty	3	cip	pit	strong
C7	A7	C11	0.053	cip	2x	2	cip	pit	strong
C7	A7	G12	0.318	cip	0	3	cip	pit	strong
C7	A7	G3	0.246	pit	0	3	cip	pit	strong
C7	A7	A1	0.101	pit	2x	1	cip	pit	strong
C7	A7	H11	0.214	cip	0.25x	3	cip	pit	strong
C7	A7	H12	0.037	cip	empty	3	cip	pit	strong
C7	A7	B2	0.265	pit	0.25x	1	cip	pit	strong
C7	A7	C10	0.039	cip	8x	1	cip	pit	strong
C7	A7	H10	0.038	cip	8x	3	cip	pit	strong
C7	ancestral	G11	0.22	cip	x	3	cip	anc	ancestral
C7	ancestral	B10	0.056	car	0.5x	1	cip	anc	ancestral
C7	ancestral	F11	0.221	cip	0	1	cip	anc	ancestral
C7	ancestral	E10	0.145	cip	8x	2	cip	anc	ancestral
C7	ancestral	H11	0.075	pit	0.25x	3	cip	anc	ancestral
C7	ancestral	C11	0.202	cip	2x	2	cip	anc	ancestral
C7	ancestral	G11	0.057	pit	x	3	cip	anc	ancestral
C7	ancestral	F12	0.203	cip	0	2	cip	anc	ancestral
C7	ancestral	C12	0.042	car	2x	3	cip	anc	ancestral
C7	ancestral	G10	0.038	car	4x	2	cip	anc	ancestral
C7	ancestral	E11	0.085	pit	0.25x	2	cip	anc	ancestral
C7	ancestral	E10	0.038	car	8x	2	cip	anc	ancestral
C7	ancestral	C12	0.225	cip	2x	3	cip	anc	ancestral
C7	ancestral	B12	0.038	pit	empty	2	cip	anc	ancestral
C7	ancestral	D11	0.195	cip	x	2	cip	anc	ancestral
C7	ancestral	B11	0.072	car	0.25x	1	cip	anc	ancestral
C7	ancestral	A12	0.037	cip	empty	1	cip	anc	ancestral
C7	ancestral	C10	0.038	car	8x	1	cip	anc	ancestral
C7	ancestral	E10	0.049	pit	8x	2	cip	anc	ancestral
C7	ancestral	F10	0.05	car	x	1	cip	anc	ancestral
C7	ancestral	A10	0.189	cip	2x	1	cip	anc	ancestral
C7	ancestral	H10	0.145	cip	8x	3	cip	anc	ancestral
C7	ancestral	D12	0.06	pit	0.5x	3	cip	anc	ancestral
C7	ancestral	B10	0.189	cip	0.5x	1	cip	anc	ancestral
C7	ancestral	D10	0.051	pit	4x	1	cip	anc	ancestral
C7	ancestral	F10	0.058	pit	x	1	cip	anc	ancestral
C7	ancestral	D11	0.053	car	x	2	cip	anc	ancestral
C7	ancestral	B11	0.196	cip	0.25x	1	cip	anc	ancestral
C7	ancestral	A11	0.059	pit	0.5x	2	cip	anc	ancestral
C7	ancestral	G10	0.183	cip	4x	2	cip	anc	ancestral
C7	ancestral	G11	0.05	car	x	3	cip	anc	ancestral
C7	ancestral	E12	0.039	car	4x	3	cip	anc	ancestral
C7	ancestral	F10	0.201	cip	x	1	cip	anc	ancestral
C7	ancestral	H12	0.037	cip	empty	3	cip	anc	ancestral
C7	ancestral	C11	0.042	car	2x	2	cip	anc	ancestral
C7	ancestral	D10	0.04	car	4x	1	cip	anc	ancestral
C7	ancestral	B11	0.078	pit	0.25x	1	cip	anc	ancestral
C7	ancestral	G12	0.194	cip	0	3	cip	anc	ancestral
C7	ancestral	D12	0.238	cip	0.5x	3	cip	anc	ancestral
C7	ancestral	A12	0.037	pit	empty	1	cip	anc	ancestral
C7	ancestral	E11	0.079	car	0.25x	2	cip	anc	ancestral
C7	ancestral	E11	0.221	cip	0.25x	2	cip	anc	ancestral
C7	ancestral	H10	0.037	car	8x	3	cip	anc	ancestral
C7	ancestral	G12	0.195	pit	0	3	cip	anc	ancestral
C7	ancestral	H11	0.07	car	0.25x	3	cip	anc	ancestral
C7	ancestral	C11	0.055	pit	2x	2	cip	anc	ancestral
C7	ancestral	C10	0.145	cip	8x	1	cip	anc	ancestral
C7	ancestral	A10	0.042	car	2x	1	cip	anc	ancestral
C7	ancestral	H10	0.048	pit	8x	3	cip	anc	ancestral
C7	ancestral	G10	0.051	pit	4x	2	cip	anc	ancestral
C7	ancestral	A11	0.195	cip	0.5x	2	cip	anc	ancestral
C7	ancestral	H11	0.208	cip	0.25x	3	cip	anc	ancestral
C7	ancestral	D11	0.057	pit	x	2	cip	anc	ancestral
C7	ancestral	A12	0.037	car	empty	1	cip	anc	ancestral
C7	ancestral	B12	0.037	car	empty	2	cip	anc	ancestral
C7	ancestral	F12	0.2	pit	0	2	cip	anc	ancestral
C7	ancestral	B12	0.037	cip	empty	2	cip	anc	ancestral
C7	ancestral	B10	0.06	pit	0.5x	1	cip	anc	ancestral
C7	ancestral	A11	0.059	car	0.5x	2	cip	anc	ancestral
C7	ancestral	F11	0.202	pit	0	1	cip	anc	ancestral
C7	ancestral	C12	0.055	pit	2x	3	cip	anc	ancestral
C7	ancestral	A10	0.052	pit	2x	1	cip	anc	ancestral
C7	ancestral	C10	0.048	pit	8x	1	cip	anc	ancestral
C7	ancestral	D12	0.06	car	0.5x	3	cip	anc	ancestral
C7	ancestral	E12	0.182	cip	4x	3	cip	anc	ancestral
C7	ancestral	F12	0.226	car	0	2	cip	anc	ancestral
C7	ancestral	F11	0.243	car	0	1	cip	anc	ancestral
C7	ancestral	G12	0.198	car	0	3	cip	anc	ancestral
C7	ancestral	E12	0.05	pit	4x	3	cip	anc	ancestral
C7	ancestral	H12	0.038	pit	empty	3	cip	anc	ancestral
C7	ancestral	D10	0.184	cip	4x	1	cip	anc	ancestral
C7	ancestral	H12	0.037	car	empty	3	cip	anc	ancestral
C9	ancestral	G1	0.04	car	4x	2	cip	anc	ancestral
C9	ancestral	F2	0.19	cip	0	1	cip	anc	ancestral
C9	ancestral	D3	0.055	car	0.5x	3	cip	anc	ancestral
C9	ancestral	H2	0.202	pit	0.25x	3	cip	anc	ancestral
C9	ancestral	E2	0.069	car	0.25x	2	cip	anc	ancestral
C9	ancestral	A1	0.044	car	2x	1	cip	anc	ancestral
C9	ancestral	F2	0.187	car	0	1	cip	anc	ancestral
C9	ancestral	E3	0.053	pit	4x	3	cip	anc	ancestral
C9	ancestral	D1	0.238	cip	4x	1	cip	anc	ancestral
C9	ancestral	B2	0.19	cip	0.25x	1	cip	anc	ancestral
C9	ancestral	C2	0.042	car	2x	2	cip	anc	ancestral
C9	ancestral	B2	0.069	pit	0.25x	1	cip	anc	ancestral
C9	ancestral	A3	0.037	cip	empty	1	cip	anc	ancestral
C9	ancestral	H3	0.038	car	empty	3	cip	anc	ancestral
C9	ancestral	A2	0.061	car	0.5x	2	cip	anc	ancestral
C9	ancestral	D1	0.039	car	4x	1	cip	anc	ancestral
C9	ancestral	A3	0.037	car	empty	1	cip	anc	ancestral
C9	ancestral	D2	0.05	car	x	2	cip	anc	ancestral
C9	ancestral	E3	0.202	cip	4x	3	cip	anc	ancestral
C9	ancestral	B3	0.037	car	empty	2	cip	anc	ancestral
C9	ancestral	A2	0.226	cip	0.5x	2	cip	anc	ancestral
C9	ancestral	F1	0.194	cip	x	1	cip	anc	ancestral
C9	ancestral	G1	0.188	cip	4x	2	cip	anc	ancestral
C9	ancestral	C1	0.19	cip	8x	1	cip	anc	ancestral
C9	ancestral	G2	0.234	cip	x	3	cip	anc	ancestral
C9	ancestral	G1	0.051	pit	4x	2	cip	anc	ancestral
C9	ancestral	F2	0.208	pit	0	1	cip	anc	ancestral
C9	ancestral	H2	0.067	car	0.25x	3	cip	anc	ancestral
C9	ancestral	D3	0.207	cip	0.5x	3	cip	anc	ancestral
C9	ancestral	G2	0.069	pit	x	3	cip	anc	ancestral
C9	ancestral	E1	0.194	cip	8x	2	cip	anc	ancestral
C9	ancestral	G3	0.199	cip	0	3	cip	anc	ancestral
C9	ancestral	G3	0.2	pit	0	3	cip	anc	ancestral
C9	ancestral	C2	0.196	cip	2x	2	cip	anc	ancestral
C9	ancestral	A1	0.058	pit	2x	1	cip	anc	ancestral
C9	ancestral	D2	0.058	pit	x	2	cip	anc	ancestral
C9	ancestral	C2	0.057	pit	2x	2	cip	anc	ancestral
C9	ancestral	E1	0.052	pit	8x	2	cip	anc	ancestral
C9	ancestral	H1	0.239	cip	8x	3	cip	anc	ancestral
C9	ancestral	E2	0.067	pit	0.25x	2	cip	anc	ancestral
C9	ancestral	E1	0.038	car	8x	2	cip	anc	ancestral
C9	ancestral	C3	0.058	pit	2x	3	cip	anc	ancestral
C9	ancestral	H1	0.049	pit	8x	3	cip	anc	ancestral
C9	ancestral	H3	0.038	pit	empty	3	cip	anc	ancestral
C9	ancestral	B1	0.058	car	0.5x	1	cip	anc	ancestral
C9	ancestral	B3	0.038	cip	empty	2	cip	anc	ancestral
C9	ancestral	H1	0.039	car	8x	3	cip	anc	ancestral
C9	ancestral	H3	0.038	cip	empty	3	cip	anc	ancestral
C9	ancestral	B1	0.19	cip	0.5x	1	cip	anc	ancestral
C9	ancestral	B3	0.038	pit	empty	2	cip	anc	ancestral
C9	ancestral	B2	0.084	car	0.25x	1	cip	anc	ancestral
C9	ancestral	F3	0.192	cip	0	2	cip	anc	ancestral
C9	ancestral	D1	0.053	pit	4x	1	cip	anc	ancestral
C9	ancestral	A2	0.061	pit	0.5x	2	cip	anc	ancestral
C9	ancestral	C1	0.038	car	8x	1	cip	anc	ancestral
C9	ancestral	G3	0.187	car	0	3	cip	anc	ancestral
C9	ancestral	H2	0.228	cip	0.25x	3	cip	anc	ancestral
C9	ancestral	C1	0.052	pit	8x	1	cip	anc	ancestral
C9	ancestral	B1	0.064	pit	0.5x	1	cip	anc	ancestral
C9	ancestral	C3	0.042	car	2x	3	cip	anc	ancestral
C9	ancestral	D3	0.06	pit	0.5x	3	cip	anc	ancestral
C9	ancestral	F1	0.059	pit	x	1	cip	anc	ancestral
C9	ancestral	E3	0.039	car	4x	3	cip	anc	ancestral
C9	ancestral	F3	0.19	car	0	2	cip	anc	ancestral
C9	ancestral	A3	0.041	pit	empty	1	cip	anc	ancestral
C9	ancestral	E2	0.237	cip	0.25x	2	cip	anc	ancestral
C9	ancestral	G2	0.051	car	x	3	cip	anc	ancestral
C9	ancestral	C3	0.194	cip	2x	3	cip	anc	ancestral
C9	ancestral	A1	0.194	cip	2x	1	cip	anc	ancestral
C9	ancestral	D2	0.194	cip	x	2	cip	anc	ancestral
C9	ancestral	F3	0.217	pit	0	2	cip	anc	ancestral
C9	ancestral	F1	0.05	car	x	1	cip	anc	ancestral
PA14	PA14	E1	0.056	pit	8x	2	NA	NA	NA
PA14	PA14	A2	0.144	pit	0.5x	2	NA	NA	NA
PA14	PA14	D10	0.053	car	4x	1	NA	NA	NA
PA14	PA14	C10	0.048	car	8x	1	NA	NA	NA
PA14	PA14	G3	0.3	pit	0	3	NA	NA	NA
PA14	PA14	G2	0.056	pit	x	3	NA	NA	NA
PA14	PA14	B11	0.259	car	0.25x	1	NA	NA	NA
PA14	PA14	B10	0.207	car	0.5x	1	NA	NA	NA
PA14	PA14	B3	0.038	pit	empty	2	NA	NA	NA
PA14	PA14	E2	0.297	pit	0.25x	2	NA	NA	NA
PA14	PA14	C2	0.064	pit	2x	2	NA	NA	NA
PA14	PA14	F1	0.054	pit	x	1	NA	NA	NA
PA14	PA14	A12	0.036	cip	empty	1	NA	NA	NA
PA14	PA14	G11	0.06	car	x	3	NA	NA	NA
PA14	PA14	C11	0.053	car	2x	2	NA	NA	NA
PA14	PA14	D3	0.134	pit	0.5x	3	NA	NA	NA
PA14	PA14	A11	0.072	cip	0.5x	2	NA	NA	NA
PA14	PA14	G1	0.053	pit	4x	2	NA	NA	NA
PA14	PA14	H11	0.293	car	0.25x	3	NA	NA	NA
PA14	PA14	B2	0.249	pit	0.25x	1	NA	NA	NA
PA14	PA14	E11	0.243	car	0.25x	2	NA	NA	NA
PA14	PA14	D11	0.062	car	x	2	NA	NA	NA
PA14	PA14	F10	0.063	car	x	1	NA	NA	NA
PA14	PA14	D2	0.058	pit	x	2	NA	NA	NA
PA14	PA14	G10	0.052	car	4x	2	NA	NA	NA
PA14	PA14	H12	0.037	cip	empty	3	NA	NA	NA
PA14	PA14	E10	0.048	car	8x	2	NA	NA	NA
PA14	PA14	C12	0.037	cip	2x	3	NA	NA	NA
PA14	PA14	G12	0.236	car	0	3	NA	NA	NA
PA14	PA14	H10	0.044	car	8x	3	NA	NA	NA
PA14	PA14	H10	0.038	cip	8x	3	NA	NA	NA
PA14	PA14	C10	0.038	cip	8x	1	NA	NA	NA
PA14	PA14	G11	0.042	cip	x	3	NA	NA	NA
PA14	PA14	C3	0.062	pit	2x	3	NA	NA	NA
PA14	PA14	F12	0.247	car	0	2	NA	NA	NA
PA14	PA14	E12	0.038	cip	4x	3	NA	NA	NA
PA14	PA14	H1	0.053	pit	8x	3	NA	NA	NA
PA14	PA14	F3	0.246	pit	0	2	NA	NA	NA
PA14	PA14	B1	0.116	pit	0.5x	1	NA	NA	NA
PA14	PA14	D12	0.075	cip	0.5x	3	NA	NA	NA
PA14	PA14	D10	0.038	cip	4x	1	NA	NA	NA
PA14	PA14	D1	0.056	pit	4x	1	NA	NA	NA
PA14	PA14	D11	0.042	cip	x	2	NA	NA	NA
PA14	PA14	A10	0.061	car	2x	1	NA	NA	NA
PA14	PA14	B12	0.037	cip	empty	2	NA	NA	NA
PA14	PA14	A10	0.039	cip	2x	1	NA	NA	NA
PA14	PA14	F11	0.239	cip	0	1	NA	NA	NA
PA14	PA14	E3	0.058	pit	4x	3	NA	NA	NA
PA14	PA14	A1	0.064	pit	2x	1	NA	NA	NA
PA14	PA14	C1	0.058	pit	8x	1	NA	NA	NA
PA14	PA14	E11	0.107	cip	0.25x	2	NA	NA	NA
PA14	PA14	E10	0.039	cip	8x	2	NA	NA	NA
PA14	PA14	C11	0.038	cip	2x	2	NA	NA	NA
PA14	PA14	H3	0.037	pit	empty	3	NA	NA	NA
PA14	PA14	F12	0.307	cip	0	2	NA	NA	NA
PA14	PA14	E12	0.054	car	4x	3	NA	NA	NA
PA14	PA14	B10	0.039	cip	0.5x	1	NA	NA	NA
PA14	PA14	G12	0.23	cip	0	3	NA	NA	NA
PA14	PA14	F11	0.245	car	0	1	NA	NA	NA
PA14	PA14	B11	0.107	cip	0.25x	1	NA	NA	NA
PA14	PA14	H2	0.271	pit	0.25x	3	NA	NA	NA
PA14	PA14	F2	0.239	pit	0	1	NA	NA	NA
PA14	PA14	H12	0.037	car	empty	3	NA	NA	NA
PA14	PA14	H11	0.136	cip	0.25x	3	NA	NA	NA
PA14	PA14	A11	0.219	car	0.5x	2	NA	NA	NA
PA14	PA14	B12	0.037	car	empty	2	NA	NA	NA
PA14	PA14	D12	0.206	car	0.5x	3	NA	NA	NA
PA14	PA14	A12	0.037	car	empty	1	NA	NA	NA
PA14	PA14	F10	0.047	cip	x	1	NA	NA	NA
PA14	PA14	G10	0.037	cip	4x	2	NA	NA	NA
PA14	PA14	A3	0.037	pit	empty	1	NA	NA	NA
PA14	PA14	C12	0.052	car	2x	3	NA	NA	NA
C10	ancestral	E2	0.316	str	0.25x	2	cip	anc	ancestral
C10	ancestral	F3	0.256	gen	0	2	cip	anc	ancestral
C10	ancestral	G1	0.038	gen	4x	2	cip	anc	ancestral
C10	ancestral	D2	0.041	str	x	2	cip	anc	ancestral
C10	ancestral	F3	0.295	str	0	2	cip	anc	ancestral
C10	ancestral	F1	0.041	str	x	1	cip	anc	ancestral
C10	ancestral	F2	0.251	str	0	1	cip	anc	ancestral
C10	ancestral	A1	0.039	gen	2x	1	cip	anc	ancestral
C10	ancestral	E1	0.038	str	8x	2	cip	anc	ancestral
C10	ancestral	D1	0.038	gen	4x	1	cip	anc	ancestral
C10	ancestral	B1	0.114	str	0.5x	1	cip	anc	ancestral
C10	ancestral	C1	0.038	str	8x	1	cip	anc	ancestral
C10	ancestral	H3	0.038	gen	empty	3	cip	anc	ancestral
C10	ancestral	A2	0.126	str	0.5x	2	cip	anc	ancestral
C10	ancestral	B3	0.038	gen	empty	2	cip	anc	ancestral
C10	ancestral	E3	0.038	str	4x	3	cip	anc	ancestral
C10	ancestral	H2	0.311	str	0.25x	3	cip	anc	ancestral
C10	ancestral	E1	0.038	gen	8x	2	cip	anc	ancestral
C10	ancestral	C3	0.039	str	2x	3	cip	anc	ancestral
C10	ancestral	D3	0.24	gen	0.5x	3	cip	anc	ancestral
C10	ancestral	A3	0.039	gen	empty	1	cip	anc	ancestral
C10	ancestral	A1	0.04	str	2x	1	cip	anc	ancestral
C10	ancestral	F1	0.04	gen	x	1	cip	anc	ancestral
C10	ancestral	H2	0.304	gen	0.25x	3	cip	anc	ancestral
C10	ancestral	B2	0.265	gen	0.25x	1	cip	anc	ancestral
C10	ancestral	C2	0.04	str	2x	2	cip	anc	ancestral
C10	ancestral	G3	0.241	str	0	3	cip	anc	ancestral
C10	ancestral	G2	0.04	str	x	3	cip	anc	ancestral
C10	ancestral	D3	0.122	str	0.5x	3	cip	anc	ancestral
C10	ancestral	D2	0.041	gen	x	2	cip	anc	ancestral
C10	ancestral	C1	0.038	gen	8x	1	cip	anc	ancestral
C10	ancestral	C3	0.061	gen	2x	3	cip	anc	ancestral
C10	ancestral	A2	0.239	gen	0.5x	2	cip	anc	ancestral
C10	ancestral	H1	0.039	gen	8x	3	cip	anc	ancestral
C10	ancestral	H3	0.038	str	empty	3	cip	anc	ancestral
C10	ancestral	E3	0.037	gen	4x	3	cip	anc	ancestral
C10	ancestral	G1	0.038	str	4x	2	cip	anc	ancestral
C10	ancestral	B3	0.038	str	empty	2	cip	anc	ancestral
C10	ancestral	E2	0.243	gen	0.25x	2	cip	anc	ancestral
C10	ancestral	D1	0.039	str	4x	1	cip	anc	ancestral
C10	ancestral	A3	0.038	str	empty	1	cip	anc	ancestral
C10	ancestral	H1	0.039	str	8x	3	cip	anc	ancestral
C10	ancestral	B1	0.26	gen	0.5x	1	cip	anc	ancestral
C10	ancestral	B2	0.321	str	0.25x	1	cip	anc	ancestral
C10	ancestral	G2	0.039	gen	x	3	cip	anc	ancestral
C10	ancestral	C2	0.039	gen	2x	2	cip	anc	ancestral
C10	ancestral	F2	0.295	gen	0	1	cip	anc	ancestral
C10	ancestral	G3	0.241	gen	0	3	cip	anc	ancestral
C10	D10	A8	0.253	gen	0.5x	2	cip	gen	constrained
C10	D10	C8	0.069	gen	2x	2	cip	gen	constrained
C10	D10	H8	0.312	gen	0.25x	3	cip	gen	constrained
C10	D10	G12	0.244	cip	0	3	cip	gen	constrained
C10	D10	F11	0.315	cip	0	1	cip	gen	constrained
C10	D10	F9	0.248	gen	0	2	cip	gen	constrained
C10	D10	E11	0.261	cip	0.25x	2	cip	gen	constrained
C10	D10	A12	0.036	cip	empty	1	cip	gen	constrained
C10	D10	G10	0.222	cip	4x	2	cip	gen	constrained
C10	D10	A7	0.073	gen	2x	1	cip	gen	constrained
C10	D10	H10	0.184	cip	8x	3	cip	gen	constrained
C10	D10	D10	0.239	cip	4x	1	cip	gen	constrained
C10	D10	E10	0.203	cip	8x	2	cip	gen	constrained
C10	D10	H7	0.042	gen	8x	3	cip	gen	constrained
C10	D10	G7	0.047	gen	4x	2	cip	gen	constrained
C10	D10	G8	0.232	gen	x	3	cip	gen	constrained
C10	D10	F10	0.307	cip	x	1	cip	gen	constrained
C10	D10	F8	0.236	gen	0	1	cip	gen	constrained
C10	D10	F7	0.231	gen	x	1	cip	gen	constrained
C10	D10	E9	0.048	gen	4x	3	cip	gen	constrained
C10	D10	H12	0.036	cip	empty	3	cip	gen	constrained
C10	D10	B8	0.289	gen	0.25x	1	cip	gen	constrained
C10	D10	B11	0.245	cip	0.25x	1	cip	gen	constrained
C10	D10	H11	0.302	cip	0.25x	3	cip	gen	constrained
C10	D10	C10	0.196	cip	8x	1	cip	gen	constrained
C10	D10	A11	0.245	cip	0.5x	2	cip	gen	constrained
C10	D10	D12	0.255	cip	0.5x	3	cip	gen	constrained
C10	D10	C11	0.277	cip	2x	2	cip	gen	constrained
C10	D10	D11	0.26	cip	x	2	cip	gen	constrained
C10	D10	G9	0.234	gen	0	3	cip	gen	constrained
C10	D10	B12	0.037	cip	empty	2	cip	gen	constrained
C10	D10	C9	0.07	gen	2x	3	cip	gen	constrained
C10	D10	G11	0.307	cip	x	3	cip	gen	constrained
C10	D10	E8	0.326	gen	0.25x	2	cip	gen	constrained
C10	D10	C12	0.299	cip	2x	3	cip	gen	constrained
C10	D10	A9	0.039	gen	empty	1	cip	gen	constrained
C10	D10	B7	0.252	gen	0.5x	1	cip	gen	constrained
C10	D10	B9	0.036	gen	empty	2	cip	gen	constrained
C10	D10	E7	0.041	gen	8x	2	cip	gen	constrained
C10	D10	C7	0.042	gen	8x	1	cip	gen	constrained
C10	D10	D8	0.239	gen	x	2	cip	gen	constrained
C10	D10	H9	0.038	gen	empty	3	cip	gen	constrained
C10	D10	A10	0.238	cip	2x	1	cip	gen	constrained
C10	D10	E12	0.272	cip	4x	3	cip	gen	constrained
C10	D10	D7	0.046	gen	4x	1	cip	gen	constrained
C10	D10	B10	0.245	cip	0.5x	1	cip	gen	constrained
C10	D10	F12	0.251	cip	0	2	cip	gen	constrained
C10	D10	D9	0.254	gen	0.5x	3	cip	gen	constrained
C10	E2	A4	0.053	str	2x	1	cip	str	strong
C10	E2	B4	0.319	cip	0.5x	1	cip	str	strong
C10	E2	D6	0.241	cip	0.5x	3	cip	str	strong
C10	E2	B4	0.236	str	0.5x	1	cip	str	strong
C10	E2	B5	0.237	str	0.25x	1	cip	str	strong
C10	E2	H5	0.236	str	0.25x	3	cip	str	strong
C10	E2	H5	0.32	cip	0.25x	3	cip	str	strong
C10	E2	C4	0.066	cip	8x	1	cip	str	strong
C10	E2	F6	0.238	str	0	2	cip	str	strong
C10	E2	F5	0.239	str	0	1	cip	str	strong
C10	E2	A5	0.235	str	0.5x	2	cip	str	strong
C10	E2	C5	0.066	str	2x	2	cip	str	strong
C10	E2	D5	0.24	cip	x	2	cip	str	strong
C10	E2	B5	0.247	cip	0.25x	1	cip	str	strong
C10	E2	E5	0.239	str	0.25x	2	cip	str	strong
C10	E2	E4	0.04	str	8x	2	cip	str	strong
C10	E2	G4	0.043	str	4x	2	cip	str	strong
C10	E2	H6	0.038	cip	empty	3	cip	str	strong
C10	E2	D6	0.257	str	0.5x	3	cip	str	strong
C10	E2	A6	0.037	str	empty	1	cip	str	strong
C10	E2	A5	0.256	cip	0.5x	2	cip	str	strong
C10	E2	G4	0.146	cip	4x	2	cip	str	strong
C10	E2	G6	0.233	str	0	3	cip	str	strong
C10	E2	G5	0.302	cip	x	3	cip	str	strong
C10	E2	C4	0.04	str	8x	1	cip	str	strong
C10	E2	F6	0.248	cip	0	2	cip	str	strong
C10	E2	G6	0.246	cip	0	3	cip	str	strong
C10	E2	G5	0.237	str	x	3	cip	str	strong
C10	E2	C5	0.198	cip	2x	2	cip	str	strong
C10	E2	F4	0.233	cip	x	1	cip	str	strong
C10	E2	B6	0.038	str	empty	2	cip	str	strong
C10	E2	A4	0.191	cip	2x	1	cip	str	strong
C10	E2	D4	0.043	str	4x	1	cip	str	strong
C10	E2	F5	0.251	cip	0	1	cip	str	strong
C10	E2	E4	0.071	cip	8x	2	cip	str	strong
C10	E2	D5	0.282	str	x	2	cip	str	strong
C10	E2	D4	0.15	cip	4x	1	cip	str	strong
C10	E2	F4	0.235	str	x	1	cip	str	strong
C10	E2	C6	0.063	str	2x	3	cip	str	strong
C10	E2	C6	0.195	cip	2x	3	cip	str	strong
C10	E2	E5	0.327	cip	0.25x	2	cip	str	strong
C10	E2	B6	0.038	cip	empty	2	cip	str	strong
C10	E2	E6	0.042	str	4x	3	cip	str	strong
C10	E2	E6	0.145	cip	4x	3	cip	str	strong
C10	E2	H4	0.038	str	8x	3	cip	str	strong
C10	E2	H4	0.066	cip	8x	3	cip	str	strong
C10	E2	A6	0.038	cip	empty	1	cip	str	strong
C10	E2	H6	0.037	str	empty	3	cip	str	strong
C10	E7	D6	0.04	cip	0.5x	3	cip	gen	strong
C10	E7	B4	0.04	cip	0.5x	1	cip	gen	strong
C10	E7	G7	0.092	gen	4x	2	cip	gen	strong
C10	E7	F4	0.037	cip	x	1	cip	gen	strong
C10	E7	B8	0.288	gen	0.25x	1	cip	gen	strong
C10	E7	C9	0.211	gen	2x	3	cip	gen	strong
C10	E7	D8	0.29	gen	x	2	cip	gen	strong
C10	E7	H4	0.037	cip	8x	3	cip	gen	strong
C10	E7	B7	0.289	gen	0.5x	1	cip	gen	strong
C10	E7	H6	0.038	cip	empty	3	cip	gen	strong
C10	E7	G4	0.038	cip	4x	2	cip	gen	strong
C10	E7	B9	0.037	gen	empty	2	cip	gen	strong
C10	E7	F9	0.303	gen	0	2	cip	gen	strong
C10	E7	A7	0.224	gen	2x	1	cip	gen	strong
C10	E7	C4	0.038	cip	8x	1	cip	gen	strong
C10	E7	F6	0.304	cip	0	2	cip	gen	strong
C10	E7	E4	0.038	cip	8x	2	cip	gen	strong
C10	E7	E7	0.038	gen	8x	2	cip	gen	strong
C10	E7	A5	0.04	cip	0.5x	2	cip	gen	strong
C10	E7	E6	0.039	cip	4x	3	cip	gen	strong
C10	E7	G9	0.299	gen	0	3	cip	gen	strong
C10	E7	H5	0.064	cip	0.25x	3	cip	gen	strong
C10	E7	A6	0.038	cip	empty	1	cip	gen	strong
C10	E7	C6	0.039	cip	2x	3	cip	gen	strong
C10	E7	F5	0.295	cip	0	1	cip	gen	strong
C10	E7	D5	0.038	cip	x	2	cip	gen	strong
C10	E7	H7	0.038	gen	8x	3	cip	gen	strong
C10	E7	G6	0.281	cip	0	3	cip	gen	strong
C10	E7	C5	0.038	cip	2x	2	cip	gen	strong
C10	E7	D4	0.038	cip	4x	1	cip	gen	strong
C10	E7	A9	0.037	gen	empty	1	cip	gen	strong
C10	E7	H8	0.302	gen	0.25x	3	cip	gen	strong
C10	E7	A8	0.276	gen	0.5x	2	cip	gen	strong
C10	E7	E8	0.303	gen	0.25x	2	cip	gen	strong
C10	E7	F7	0.296	gen	x	1	cip	gen	strong
C10	E7	G8	0.294	gen	x	3	cip	gen	strong
C10	E7	B5	0.072	cip	0.25x	1	cip	gen	strong
C10	E7	A4	0.037	cip	2x	1	cip	gen	strong
C10	E7	E5	0.069	cip	0.25x	2	cip	gen	strong
C10	E7	E9	0.06	gen	4x	3	cip	gen	strong
C10	E7	C8	0.218	gen	2x	2	cip	gen	strong
C10	E7	G5	0.037	cip	x	3	cip	gen	strong
C10	E7	F8	0.322	gen	0	1	cip	gen	strong
C10	E7	H9	0.038	gen	empty	3	cip	gen	strong
C10	E7	C7	0.038	gen	8x	1	cip	gen	strong
C10	E7	B6	0.037	cip	empty	2	cip	gen	strong
C10	E7	D9	0.317	gen	0.5x	3	cip	gen	strong
C10	E7	D7	0.064	gen	4x	1	cip	gen	strong
C10	E8	B8	0.328	cip	0.25x	1	cip	str	constrained
C10	E8	A3	0.037	str	empty	1	cip	str	constrained
C10	E8	G2	0.324	str	x	3	cip	str	constrained
C10	E8	F9	0.253	cip	0	2	cip	str	constrained
C10	E8	C3	0.252	str	2x	3	cip	str	constrained
C10	E8	G3	0.318	str	0	3	cip	str	constrained
C10	E8	C1	0.039	str	8x	1	cip	str	constrained
C10	E8	G7	0.166	cip	4x	2	cip	str	constrained
C10	E8	H7	0.08	cip	8x	3	cip	str	constrained
C10	E8	D2	0.341	str	x	2	cip	str	constrained
C10	E8	D3	0.25	str	0.5x	3	cip	str	constrained
C10	E8	C8	0.252	cip	2x	2	cip	str	constrained
C10	E8	B7	0.247	cip	0.5x	1	cip	str	constrained
C10	E8	A8	0.247	cip	0.5x	2	cip	str	constrained
C10	E8	G8	0.31	cip	x	3	cip	str	constrained
C10	E8	C7	0.088	cip	8x	1	cip	str	constrained
C10	E8	F2	0.257	str	0	1	cip	str	constrained
C10	E8	D7	0.164	cip	4x	1	cip	str	constrained
C10	E8	F3	0.254	str	0	2	cip	str	constrained
C10	E8	D8	0.241	cip	x	2	cip	str	constrained
C10	E8	C9	0.209	cip	2x	3	cip	str	constrained
C10	E8	B1	0.26	str	0.5x	1	cip	str	constrained
C10	E8	A9	0.037	cip	empty	1	cip	str	constrained
C10	E8	B2	0.342	str	0.25x	1	cip	str	constrained
C10	E8	D9	0.248	cip	0.5x	3	cip	str	constrained
C10	E8	G9	0.327	cip	0	3	cip	str	constrained
C10	E8	A1	0.285	str	2x	1	cip	str	constrained
C10	E8	B3	0.038	str	empty	2	cip	str	constrained
C10	E8	E8	0.253	cip	0.25x	2	cip	str	constrained
C10	E8	F7	0.306	cip	x	1	cip	str	constrained
C10	E8	E1	0.039	str	8x	2	cip	str	constrained
C10	E8	F8	0.296	cip	0	1	cip	str	constrained
C10	E8	E3	0.041	str	4x	3	cip	str	constrained
C10	E8	C2	0.248	str	2x	2	cip	str	constrained
C10	E8	A7	0.21	cip	2x	1	cip	str	constrained
C10	E8	G1	0.045	str	4x	2	cip	str	constrained
C10	E8	H9	0.039	cip	empty	3	cip	str	constrained
C10	E8	H3	0.038	str	empty	3	cip	str	constrained
C10	E8	F1	0.335	str	x	1	cip	str	constrained
C10	E8	E9	0.166	cip	4x	3	cip	str	constrained
C10	E8	H8	0.245	cip	0.25x	3	cip	str	constrained
C10	E8	H2	0.321	str	0.25x	3	cip	str	constrained
C10	E8	B9	0.037	cip	empty	2	cip	str	constrained
C10	E8	D1	0.043	str	4x	1	cip	str	constrained
C10	E8	E7	0.087	cip	8x	2	cip	str	constrained
C10	E8	E2	0.256	str	0.25x	2	cip	str	constrained
C10	E8	H1	0.04	str	8x	3	cip	str	constrained
C10	E8	A2	0.336	str	0.5x	2	cip	str	constrained
C2	A4	A7	0.226	str	2x	1	cip	str	strong
C2	A4	G8	0.25	str	x	3	cip	str	strong
C2	A4	A9	0.037	cip	empty	1	cip	str	strong
C2	A4	G9	0.32	cip	0	3	cip	str	strong
C2	A4	G7	0.268	cip	4x	2	cip	str	strong
C2	A4	D7	0.049	str	4x	1	cip	str	strong
C2	A4	E7	0.041	str	8x	2	cip	str	strong
C2	A4	B9	0.038	str	empty	2	cip	str	strong
C2	A4	B7	0.315	cip	0.5x	1	cip	str	strong
C2	A4	C8	0.232	str	2x	2	cip	str	strong
C2	A4	D8	0.247	cip	x	2	cip	str	strong
C2	A4	A8	0.312	str	0.5x	2	cip	str	strong
C2	A4	H9	0.038	str	empty	3	cip	str	strong
C2	A4	C9	0.233	cip	2x	3	cip	str	strong
C2	A4	B7	0.246	str	0.5x	1	cip	str	strong
C2	A4	H8	0.301	str	0.25x	3	cip	str	strong
C2	A4	F7	0.251	str	x	1	cip	str	strong
C2	A4	F8	0.26	str	0	1	cip	str	strong
C2	A4	F8	0.271	cip	0	1	cip	str	strong
C2	A4	G9	0.296	str	0	3	cip	str	strong
C2	A4	E8	0.252	str	0.25x	2	cip	str	strong
C2	A4	G7	0.058	str	4x	2	cip	str	strong
C2	A4	F9	0.262	str	0	2	cip	str	strong
C2	A4	E9	0.219	cip	4x	3	cip	str	strong
C2	A4	C7	0.175	cip	8x	1	cip	str	strong
C2	A4	E7	0.175	cip	8x	2	cip	str	strong
C2	A4	F7	0.32	cip	x	1	cip	str	strong
C2	A4	A7	0.233	cip	2x	1	cip	str	strong
C2	A4	C8	0.305	cip	2x	2	cip	str	strong
C2	A4	A9	0.038	str	empty	1	cip	str	strong
C2	A4	C7	0.041	str	8x	1	cip	str	strong
C2	A4	H7	0.169	cip	8x	3	cip	str	strong
C2	A4	C9	0.227	str	2x	3	cip	str	strong
C2	A4	F9	0.255	cip	0	2	cip	str	strong
C2	A4	H8	0.244	cip	0.25x	3	cip	str	strong
C2	A4	E9	0.049	str	4x	3	cip	str	strong
C2	A4	G8	0.323	cip	x	3	cip	str	strong
C2	A4	B8	0.246	cip	0.25x	1	cip	str	strong
C2	A4	H9	0.039	cip	empty	3	cip	str	strong
C2	A4	B9	0.037	cip	empty	2	cip	str	strong
C2	A4	B8	0.248	str	0.25x	1	cip	str	strong
C2	A4	H7	0.041	str	8x	3	cip	str	strong
C2	A4	D7	0.223	cip	4x	1	cip	str	strong
C2	A4	D9	0.304	str	0.5x	3	cip	str	strong
C2	A4	D9	0.248	cip	0.5x	3	cip	str	strong
C2	A4	A8	0.306	cip	0.5x	2	cip	str	strong
C2	A4	E8	0.252	cip	0.25x	2	cip	str	strong
C2	A4	D8	0.247	str	x	2	cip	str	strong
C2	ancestral	A4	0.04	gen	2x	1	cip	anc	ancestral
C2	ancestral	H5	0.24	str	0.25x	3	cip	anc	ancestral
C2	ancestral	G5	0.041	gen	x	3	cip	anc	ancestral
C2	ancestral	D4	0.039	gen	4x	1	cip	anc	ancestral
C2	ancestral	F6	0.256	gen	0	2	cip	anc	ancestral
C2	ancestral	E4	0.039	str	8x	2	cip	anc	ancestral
C2	ancestral	E5	0.261	gen	0.25x	2	cip	anc	ancestral
C2	ancestral	E4	0.039	gen	8x	2	cip	anc	ancestral
C2	ancestral	H5	0.344	gen	0.25x	3	cip	anc	ancestral
C2	ancestral	D4	0.039	str	4x	1	cip	anc	ancestral
C2	ancestral	G4	0.039	str	4x	2	cip	anc	ancestral
C2	ancestral	B4	0.174	gen	0.5x	1	cip	anc	ancestral
C2	ancestral	C6	0.04	gen	2x	3	cip	anc	ancestral
C2	ancestral	B4	0.165	str	0.5x	1	cip	anc	ancestral
C2	ancestral	A5	0.164	str	0.5x	2	cip	anc	ancestral
C2	ancestral	F4	0.041	gen	x	1	cip	anc	ancestral
C2	ancestral	C4	0.038	gen	8x	1	cip	anc	ancestral
C2	ancestral	F6	0.253	str	0	2	cip	anc	ancestral
C2	ancestral	E6	0.039	str	4x	3	cip	anc	ancestral
C2	ancestral	B6	0.038	gen	empty	2	cip	anc	ancestral
C2	ancestral	B5	0.322	str	0.25x	1	cip	anc	ancestral
C2	ancestral	B5	0.265	gen	0.25x	1	cip	anc	ancestral
C2	ancestral	G6	0.241	gen	0	3	cip	anc	ancestral
C2	ancestral	E6	0.038	gen	4x	3	cip	anc	ancestral
C2	ancestral	C5	0.039	str	2x	2	cip	anc	ancestral
C2	ancestral	G6	0.302	str	0	3	cip	anc	ancestral
C2	ancestral	D5	0.04	str	x	2	cip	anc	ancestral
C2	ancestral	H6	0.037	str	empty	3	cip	anc	ancestral
C2	ancestral	A4	0.04	str	2x	1	cip	anc	ancestral
C2	ancestral	G4	0.039	gen	4x	2	cip	anc	ancestral
C2	ancestral	D6	0.153	gen	0.5x	3	cip	anc	ancestral
C2	ancestral	F5	0.259	str	0	1	cip	anc	ancestral
C2	ancestral	H4	0.037	str	8x	3	cip	anc	ancestral
C2	ancestral	G5	0.041	str	x	3	cip	anc	ancestral
C2	ancestral	C4	0.039	str	8x	1	cip	anc	ancestral
C2	ancestral	A6	0.037	gen	empty	1	cip	anc	ancestral
C2	ancestral	B6	0.038	str	empty	2	cip	anc	ancestral
C2	ancestral	H4	0.037	gen	8x	3	cip	anc	ancestral
C2	ancestral	A6	0.038	str	empty	1	cip	anc	ancestral
C2	ancestral	A5	0.213	gen	0.5x	2	cip	anc	ancestral
C2	ancestral	H6	0.037	gen	empty	3	cip	anc	ancestral
C2	ancestral	C6	0.04	str	2x	3	cip	anc	ancestral
C2	ancestral	D5	0.041	gen	x	2	cip	anc	ancestral
C2	ancestral	F4	0.041	str	x	1	cip	anc	ancestral
C2	ancestral	C5	0.039	gen	2x	2	cip	anc	ancestral
C2	ancestral	E5	0.317	str	0.25x	2	cip	anc	ancestral
C2	ancestral	F5	0.315	gen	0	1	cip	anc	ancestral
C2	ancestral	D6	0.154	str	0.5x	3	cip	anc	ancestral
C2	E5	C11	0.26	str	2x	2	cip	str	constrained
C2	E5	F11	0.265	str	0	1	cip	str	constrained
C2	E5	H9	0.038	cip	empty	3	cip	str	constrained
C2	E5	A11	0.241	str	0.5x	2	cip	str	constrained
C2	E5	H8	0.249	cip	0.25x	3	cip	str	constrained
C2	E5	B10	0.324	str	0.5x	1	cip	str	constrained
C2	E5	B7	0.345	cip	0.5x	1	cip	str	constrained
C2	E5	A7	0.223	cip	2x	1	cip	str	constrained
C2	E5	C7	0.115	cip	8x	1	cip	str	constrained
C2	E5	B11	0.266	str	0.25x	1	cip	str	constrained
C2	E5	H11	0.318	str	0.25x	3	cip	str	constrained
C2	E5	G9	0.342	cip	0	3	cip	str	constrained
C2	E5	H10	0.041	str	8x	3	cip	str	constrained
C2	E5	A10	0.307	str	2x	1	cip	str	constrained
C2	E5	E7	0.127	cip	8x	2	cip	str	constrained
C2	E5	D11	0.256	str	x	2	cip	str	constrained
C2	E5	G8	0.332	cip	x	3	cip	str	constrained
C2	E5	H12	0.036	str	empty	3	cip	str	constrained
C2	E5	A9	0.037	cip	empty	1	cip	str	constrained
C2	E5	F10	0.256	str	x	1	cip	str	constrained
C2	E5	A8	0.332	cip	0.5x	2	cip	str	constrained
C2	E5	D7	0.188	cip	4x	1	cip	str	constrained
C2	E5	E12	0.059	str	4x	3	cip	str	constrained
C2	E5	D10	0.049	str	4x	1	cip	str	constrained
C2	E5	B12	0.037	str	empty	2	cip	str	constrained
C2	E5	E9	0.195	cip	4x	3	cip	str	constrained
C2	E5	C8	0.305	cip	2x	2	cip	str	constrained
C2	E5	E8	0.257	cip	0.25x	2	cip	str	constrained
C2	E5	H7	0.108	cip	8x	3	cip	str	constrained
C2	E5	C9	0.232	cip	2x	3	cip	str	constrained
C2	E5	B9	0.037	cip	empty	2	cip	str	constrained
C2	E5	F9	0.258	cip	0	2	cip	str	constrained
C2	E5	A12	0.036	str	empty	1	cip	str	constrained
C2	E5	F7	0.329	cip	x	1	cip	str	constrained
C2	E5	F8	0.258	cip	0	1	cip	str	constrained
C2	E5	D12	0.319	str	0.5x	3	cip	str	constrained
C2	E5	D8	0.329	cip	x	2	cip	str	constrained
C2	E5	F12	0.239	str	0	2	cip	str	constrained
C2	E5	C10	0.042	str	8x	1	cip	str	constrained
C2	E5	B8	0.255	cip	0.25x	1	cip	str	constrained
C2	E5	G12	0.309	str	0	3	cip	str	constrained
C2	E5	E11	0.248	str	0.25x	2	cip	str	constrained
C2	E5	G11	0.321	str	x	3	cip	str	constrained
C2	E5	G7	0.211	cip	4x	2	cip	str	constrained
C2	E5	C12	0.318	str	2x	3	cip	str	constrained
C2	E5	E10	0.041	str	8x	2	cip	str	constrained
C2	E5	D9	0.264	cip	0.5x	3	cip	str	constrained
C2	E5	G10	0.052	str	4x	2	cip	str	constrained
C2	F7	H5	0.245	cip	0.25x	3	cip	gen	strong
C2	F7	D11	0.178	gen	x	2	cip	gen	strong
C2	F7	A11	0.246	gen	0.5x	2	cip	gen	strong
C2	F7	C4	0.058	cip	8x	1	cip	gen	strong
C2	F7	H11	0.323	gen	0.25x	3	cip	gen	strong
C2	F7	F5	0.285	cip	0	1	cip	gen	strong
C2	F7	E4	0.058	cip	8x	2	cip	gen	strong
C2	F7	D6	0.223	cip	0.5x	3	cip	gen	strong
C2	F7	E6	0.101	cip	4x	3	cip	gen	strong
C2	F7	G4	0.101	cip	4x	2	cip	gen	strong
C2	F7	B6	0.037	cip	empty	2	cip	gen	strong
C2	F7	H12	0.038	gen	empty	3	cip	gen	strong
C2	F7	D10	0.04	gen	4x	1	cip	gen	strong
C2	F7	F11	0.318	gen	0	1	cip	gen	strong
C2	F7	G5	0.202	cip	x	3	cip	gen	strong
C2	F7	A4	0.15	cip	2x	1	cip	gen	strong
C2	F7	B11	0.298	gen	0.25x	1	cip	gen	strong
C2	F7	E11	0.342	gen	0.25x	2	cip	gen	strong
C2	F7	B12	0.037	gen	empty	2	cip	gen	strong
C2	F7	E5	0.24	cip	0.25x	2	cip	gen	strong
C2	F7	C5	0.162	cip	2x	2	cip	gen	strong
C2	F7	H10	0.038	gen	8x	3	cip	gen	strong
C2	F7	A12	0.036	gen	empty	1	cip	gen	strong
C2	F7	F4	0.202	cip	x	1	cip	gen	strong
C2	F7	A6	0.037	cip	empty	1	cip	gen	strong
C2	F7	G6	0.239	cip	0	3	cip	gen	strong
C2	F7	G10	0.04	gen	4x	2	cip	gen	strong
C2	F7	C6	0.157	cip	2x	3	cip	gen	strong
C2	F7	F12	0.306	gen	0	2	cip	gen	strong
C2	F7	G12	0.308	gen	0	3	cip	gen	strong
C2	F7	D5	0.203	cip	x	2	cip	gen	strong
C2	F7	C10	0.038	gen	8x	1	cip	gen	strong
C2	F7	C11	0.081	gen	2x	2	cip	gen	strong
C2	F7	F6	0.25	cip	0	2	cip	gen	strong
C2	F7	F10	0.175	gen	x	1	cip	gen	strong
C2	F7	B5	0.24	cip	0.25x	1	cip	gen	strong
C2	F7	B4	0.224	cip	0.5x	1	cip	gen	strong
C2	F7	C12	0.093	gen	2x	3	cip	gen	strong
C2	F7	A5	0.227	cip	0.5x	2	cip	gen	strong
C2	F7	G11	0.181	gen	x	3	cip	gen	strong
C2	F7	H4	0.073	cip	8x	3	cip	gen	strong
C2	F7	A10	0.07	gen	2x	1	cip	gen	strong
C2	F7	B10	0.248	gen	0.5x	1	cip	gen	strong
C2	F7	E12	0.044	gen	4x	3	cip	gen	strong
C2	F7	E10	0.039	gen	8x	2	cip	gen	strong
C2	F7	D4	0.101	cip	4x	1	cip	gen	strong
C2	F7	D12	0.241	gen	0.5x	3	cip	gen	strong
C2	F7	H6	0.038	cip	empty	3	cip	gen	strong
C2	H4	A7	0.201	cip	2x	1	cip	gen	constrained
C2	H4	B9	0.036	cip	empty	2	cip	gen	constrained
C2	H4	G3	0.174	gen	0	3	cip	gen	constrained
C2	H4	A2	0.196	gen	0.5x	2	cip	gen	constrained
C2	H4	C7	0.158	cip	8x	1	cip	gen	constrained
C2	H4	D1	0.04	gen	4x	1	cip	gen	constrained
C2	H4	C2	0.045	gen	2x	2	cip	gen	constrained
C2	H4	F8	0.233	cip	0	1	cip	gen	constrained
C2	H4	G2	0.054	gen	x	3	cip	gen	constrained
C2	H4	E9	0.192	cip	4x	3	cip	gen	constrained
C2	H4	E2	0.229	gen	0.25x	2	cip	gen	constrained
C2	H4	A9	0.036	cip	empty	1	cip	gen	constrained
C2	H4	C9	0.205	cip	2x	3	cip	gen	constrained
C2	H4	E1	0.039	gen	8x	2	cip	gen	constrained
C2	H4	F2	0.237	gen	0	1	cip	gen	constrained
C2	H4	A3	0.037	gen	empty	1	cip	gen	constrained
C2	H4	H7	0.153	cip	8x	3	cip	gen	constrained
C2	H4	F9	0.292	cip	0	2	cip	gen	constrained
C2	H4	C3	0.043	gen	2x	3	cip	gen	constrained
C2	H4	H8	0.265	cip	0.25x	3	cip	gen	constrained
C2	H4	F1	0.052	gen	x	1	cip	gen	constrained
C2	H4	B3	0.037	gen	empty	2	cip	gen	constrained
C2	H4	B1	0.095	gen	0.5x	1	cip	gen	constrained
C2	H4	G9	0.228	cip	0	3	cip	gen	constrained
C2	H4	D2	0.057	gen	x	2	cip	gen	constrained
C2	H4	D9	0.207	cip	0.5x	3	cip	gen	constrained
C2	H4	B8	0.212	cip	0.25x	1	cip	gen	constrained
C2	H4	H2	0.194	gen	0.25x	3	cip	gen	constrained
C2	H4	E7	0.16	cip	8x	2	cip	gen	constrained
C2	H4	G7	0.261	cip	4x	2	cip	gen	constrained
C2	H4	D8	0.209	cip	x	2	cip	gen	constrained
C2	H4	B7	0.205	cip	0.5x	1	cip	gen	constrained
C2	H4	G1	0.04	gen	4x	2	cip	gen	constrained
C2	H4	D7	0.194	cip	4x	1	cip	gen	constrained
C2	H4	A1	0.044	gen	2x	1	cip	gen	constrained
C2	H4	D3	0.111	gen	0.5x	3	cip	gen	constrained
C2	H4	B2	0.171	gen	0.25x	1	cip	gen	constrained
C2	H4	F3	0.176	gen	0	2	cip	gen	constrained
C2	H4	C8	0.217	cip	2x	2	cip	gen	constrained
C2	H4	E8	0.209	cip	0.25x	2	cip	gen	constrained
C2	H4	E3	0.04	gen	4x	3	cip	gen	constrained
C2	H4	A8	0.202	cip	0.5x	2	cip	gen	constrained
C2	H4	H3	0.037	gen	empty	3	cip	gen	constrained
C2	H4	F7	0.207	cip	x	1	cip	gen	constrained
C2	H4	G8	0.207	cip	x	3	cip	gen	constrained
C2	H4	H1	0.04	gen	8x	3	cip	gen	constrained
C2	H4	H9	0.038	cip	empty	3	cip	gen	constrained
C2	H4	C1	0.039	gen	8x	1	cip	gen	constrained
C3	ancestral	E10	0.039	str	8x	2	cip	anc	ancestral
C3	ancestral	C10	0.039	gen	8x	1	cip	anc	ancestral
C3	ancestral	H12	0.036	str	empty	3	cip	anc	ancestral
C3	ancestral	A12	0.036	str	empty	1	cip	anc	ancestral
C3	ancestral	C12	0.039	gen	2x	3	cip	anc	ancestral
C3	ancestral	A12	0.036	gen	empty	1	cip	anc	ancestral
C3	ancestral	G10	0.038	gen	4x	2	cip	anc	ancestral
C3	ancestral	E11	0.292	str	0.25x	2	cip	anc	ancestral
C3	ancestral	B12	0.037	gen	empty	2	cip	anc	ancestral
C3	ancestral	D11	0.042	gen	x	2	cip	anc	ancestral
C3	ancestral	H12	0.036	gen	empty	3	cip	anc	ancestral
C3	ancestral	F10	0.042	str	x	1	cip	anc	ancestral
C3	ancestral	D12	0.198	gen	0.5x	3	cip	anc	ancestral
C3	ancestral	G10	0.038	str	4x	2	cip	anc	ancestral
C3	ancestral	B10	0.068	str	0.5x	1	cip	anc	ancestral
C3	ancestral	G12	0.246	gen	0	3	cip	anc	ancestral
C3	ancestral	G11	0.042	str	x	3	cip	anc	ancestral
C3	ancestral	C12	0.039	str	2x	3	cip	anc	ancestral
C3	ancestral	H11	0.288	str	0.25x	3	cip	anc	ancestral
C3	ancestral	C10	0.04	str	8x	1	cip	anc	ancestral
C3	ancestral	B11	0.232	str	0.25x	1	cip	anc	ancestral
C3	ancestral	H11	0.258	gen	0.25x	3	cip	anc	ancestral
C3	ancestral	F12	0.228	str	0	2	cip	anc	ancestral
C3	ancestral	C11	0.039	gen	2x	2	cip	anc	ancestral
C3	ancestral	A11	0.201	gen	0.5x	2	cip	anc	ancestral
C3	ancestral	C11	0.039	str	2x	2	cip	anc	ancestral
C3	ancestral	D11	0.041	str	x	2	cip	anc	ancestral
C3	ancestral	E12	0.038	gen	4x	3	cip	anc	ancestral
C3	ancestral	D12	0.053	str	0.5x	3	cip	anc	ancestral
C3	ancestral	E10	0.038	gen	8x	2	cip	anc	ancestral
C3	ancestral	B10	0.206	gen	0.5x	1	cip	anc	ancestral
C3	ancestral	H10	0.038	str	8x	3	cip	anc	ancestral
C3	ancestral	B11	0.237	gen	0.25x	1	cip	anc	ancestral
C3	ancestral	A10	0.04	str	2x	1	cip	anc	ancestral
C3	ancestral	G12	0.22	str	0	3	cip	anc	ancestral
C3	ancestral	F11	0.234	str	0	1	cip	anc	ancestral
C3	ancestral	F12	0.294	gen	0	2	cip	anc	ancestral
C3	ancestral	A10	0.04	gen	2x	1	cip	anc	ancestral
C3	ancestral	E11	0.32	gen	0.25x	2	cip	anc	ancestral
C3	ancestral	D10	0.039	gen	4x	1	cip	anc	ancestral
C3	ancestral	F10	0.043	gen	x	1	cip	anc	ancestral
C3	ancestral	H10	0.037	gen	8x	3	cip	anc	ancestral
C3	ancestral	A11	0.054	str	0.5x	2	cip	anc	ancestral
C3	ancestral	E12	0.039	str	4x	3	cip	anc	ancestral
C3	ancestral	G11	0.044	gen	x	3	cip	anc	ancestral
C3	ancestral	F11	0.253	gen	0	1	cip	anc	ancestral
C3	ancestral	B12	0.037	str	empty	2	cip	anc	ancestral
C3	ancestral	D10	0.039	str	4x	1	cip	anc	ancestral
C3	B2	H7	0.039	str	8x	3	cip	str	strong
C3	B2	F9	0.245	str	0	2	cip	str	strong
C3	B2	B6	0.037	cip	empty	2	cip	str	strong
C3	B2	F6	0.247	cip	0	2	cip	str	strong
C3	B2	A9	0.038	str	empty	1	cip	str	strong
C3	B2	F4	0.221	cip	x	1	cip	str	strong
C3	B2	E6	0.124	cip	4x	3	cip	str	strong
C3	B2	D4	0.133	cip	4x	1	cip	str	strong
C3	B2	F5	0.247	cip	0	1	cip	str	strong
C3	B2	D9	0.314	str	0.5x	3	cip	str	strong
C3	B2	F7	0.242	str	x	1	cip	str	strong
C3	B2	E9	0.042	str	4x	3	cip	str	strong
C3	B2	E5	0.327	cip	0.25x	2	cip	str	strong
C3	B2	D8	0.241	str	x	2	cip	str	strong
C3	B2	G6	0.242	cip	0	3	cip	str	strong
C3	B2	B5	0.339	cip	0.25x	1	cip	str	strong
C3	B2	E7	0.039	str	8x	2	cip	str	strong
C3	B2	D5	0.23	cip	x	2	cip	str	strong
C3	B2	G4	0.126	cip	4x	2	cip	str	strong
C3	B2	A8	0.236	str	0.5x	2	cip	str	strong
C3	B2	D7	0.042	str	4x	1	cip	str	strong
C3	B2	C4	0.063	cip	8x	1	cip	str	strong
C3	B2	H4	0.062	cip	8x	3	cip	str	strong
C3	B2	H6	0.038	cip	empty	3	cip	str	strong
C3	B2	C8	0.25	str	2x	2	cip	str	strong
C3	B2	E4	0.066	cip	8x	2	cip	str	strong
C3	B2	H5	0.334	cip	0.25x	3	cip	str	strong
C3	B2	A4	0.186	cip	2x	1	cip	str	strong
C3	B2	A7	0.248	str	2x	1	cip	str	strong
C3	B2	B9	0.037	str	empty	2	cip	str	strong
C3	B2	B7	0.309	str	0.5x	1	cip	str	strong
C3	B2	C5	0.193	cip	2x	2	cip	str	strong
C3	B2	G7	0.043	str	4x	2	cip	str	strong
C3	B2	E8	0.246	str	0.25x	2	cip	str	strong
C3	B2	A5	0.317	cip	0.5x	2	cip	str	strong
C3	B2	H8	0.306	str	0.25x	3	cip	str	strong
C3	B2	G8	0.245	str	x	3	cip	str	strong
C3	B2	G5	0.221	cip	x	3	cip	str	strong
C3	B2	D6	0.261	cip	0.5x	3	cip	str	strong
C3	B2	B8	0.312	str	0.25x	1	cip	str	strong
C3	B2	G9	0.309	str	0	3	cip	str	strong
C3	B2	H9	0.038	str	empty	3	cip	str	strong
C3	B2	C6	0.188	cip	2x	3	cip	str	strong
C3	B2	F8	0.255	str	0	1	cip	str	strong
C3	B2	C9	0.252	str	2x	3	cip	str	strong
C3	B2	A6	0.038	cip	empty	1	cip	str	strong
C3	B2	B4	0.238	cip	0.5x	1	cip	str	strong
C3	B2	C7	0.04	str	8x	1	cip	str	strong
C3	E11	B5	0.243	str	0.25x	1	cip	str	constrained
C3	E11	H12	0.037	cip	empty	3	cip	str	constrained
C3	E11	C5	0.24	str	2x	2	cip	str	constrained
C3	E11	D10	0.15	cip	4x	1	cip	str	constrained
C3	E11	C10	0.064	cip	8x	1	cip	str	constrained
C3	E11	B10	0.253	cip	0.5x	1	cip	str	constrained
C3	E11	F4	0.309	str	x	1	cip	str	constrained
C3	E11	B4	0.244	str	0.5x	1	cip	str	constrained
C3	E11	E5	0.284	str	0.25x	2	cip	str	constrained
C3	E11	H6	0.037	str	empty	3	cip	str	constrained
C3	E11	D5	0.254	str	x	2	cip	str	constrained
C3	E11	H10	0.053	cip	8x	3	cip	str	constrained
C3	E11	G5	0.314	str	x	3	cip	str	constrained
C3	E11	H4	0.038	str	8x	3	cip	str	constrained
C3	E11	C11	0.214	cip	2x	2	cip	str	constrained
C3	E11	A6	0.038	str	empty	1	cip	str	constrained
C3	E11	A11	0.259	cip	0.5x	2	cip	str	constrained
C3	E11	G11	0.303	cip	x	3	cip	str	constrained
C3	E11	D12	0.336	cip	0.5x	3	cip	str	constrained
C3	E11	A4	0.26	str	2x	1	cip	str	constrained
C3	E11	D4	0.043	str	4x	1	cip	str	constrained
C3	E11	F6	0.242	str	0	2	cip	str	constrained
C3	E11	E4	0.041	str	8x	2	cip	str	constrained
C3	E11	E10	0.064	cip	8x	2	cip	str	constrained
C3	E11	D11	0.247	cip	x	2	cip	str	constrained
C3	E11	H5	0.309	str	0.25x	3	cip	str	constrained
C3	E11	H11	0.318	cip	0.25x	3	cip	str	constrained
C3	E11	B6	0.038	str	empty	2	cip	str	constrained
C3	E11	G12	0.348	cip	0	3	cip	str	constrained
C3	E11	C12	0.236	cip	2x	3	cip	str	constrained
C3	E11	F5	0.244	str	0	1	cip	str	constrained
C3	E11	E11	0.265	cip	0.25x	2	cip	str	constrained
C3	E11	F11	0.264	cip	0	1	cip	str	constrained
C3	E11	B12	0.037	cip	empty	2	cip	str	constrained
C3	E11	C6	0.253	str	2x	3	cip	str	constrained
C3	E11	A12	0.037	cip	empty	1	cip	str	constrained
C3	E11	A5	0.254	str	0.5x	2	cip	str	constrained
C3	E11	C4	0.04	str	8x	1	cip	str	constrained
C3	E11	F12	0.357	cip	0	2	cip	str	constrained
C3	E11	A10	0.212	cip	2x	1	cip	str	constrained
C3	E11	D6	0.256	str	0.5x	3	cip	str	constrained
C3	E11	G6	0.245	str	0	3	cip	str	constrained
C3	E11	B11	0.26	cip	0.25x	1	cip	str	constrained
C3	E11	F10	0.308	cip	x	1	cip	str	constrained
C3	E11	G4	0.045	str	4x	2	cip	str	constrained
C3	E11	E12	0.146	cip	4x	3	cip	str	constrained
C3	E11	G10	0.241	cip	4x	2	cip	str	constrained
C3	E11	E6	0.042	str	4x	3	cip	str	constrained
C3	E12	A1	0.082	gen	2x	1	cip	gen	strong
C3	E12	E3	0.06	gen	4x	3	cip	gen	strong
C3	E12	A2	0.267	gen	0.5x	2	cip	gen	strong
C3	E12	F1	0.228	gen	x	1	cip	gen	strong
C3	E12	F2	0.24	gen	0	1	cip	gen	strong
C3	E12	H1	0.048	gen	8x	3	cip	gen	strong
C3	E12	F2	0.241	cip	0	1	cip	gen	strong
C3	E12	D2	0.071	cip	x	2	cip	gen	strong
C3	E12	C1	0.039	cip	8x	1	cip	gen	strong
C3	E12	E1	0.049	gen	8x	2	cip	gen	strong
C3	E12	C3	0.041	cip	2x	3	cip	gen	strong
C3	E12	C3	0.101	gen	2x	3	cip	gen	strong
C3	E12	G2	0.069	cip	x	3	cip	gen	strong
C3	E12	E2	0.335	gen	0.25x	2	cip	gen	strong
C3	E12	B3	0.038	gen	empty	2	cip	gen	strong
C3	E12	A3	0.037	cip	empty	1	cip	gen	strong
C3	E12	F1	0.065	cip	x	1	cip	gen	strong
C3	E12	E1	0.038	cip	8x	2	cip	gen	strong
C3	E12	G2	0.221	gen	x	3	cip	gen	strong
C3	E12	D3	0.147	cip	0.5x	3	cip	gen	strong
C3	E12	F3	0.299	cip	0	2	cip	gen	strong
C3	E12	C2	0.043	cip	2x	2	cip	gen	strong
C3	E12	H2	0.203	cip	0.25x	3	cip	gen	strong
C3	E12	A3	0.037	gen	empty	1	cip	gen	strong
C3	E12	A2	0.148	cip	0.5x	2	cip	gen	strong
C3	E12	C2	0.094	gen	2x	2	cip	gen	strong
C3	E12	D3	0.32	gen	0.5x	3	cip	gen	strong
C3	E12	F3	0.249	gen	0	2	cip	gen	strong
C3	E12	E3	0.039	cip	4x	3	cip	gen	strong
C3	E12	B1	0.319	gen	0.5x	1	cip	gen	strong
C3	E12	G3	0.26	cip	0	3	cip	gen	strong
C3	E12	H3	0.037	cip	empty	3	cip	gen	strong
C3	E12	E2	0.204	cip	0.25x	2	cip	gen	strong
C3	E12	G1	0.038	cip	4x	2	cip	gen	strong
C3	E12	D1	0.039	cip	4x	1	cip	gen	strong
C3	E12	A1	0.042	cip	2x	1	cip	gen	strong
C3	E12	C1	0.05	gen	8x	1	cip	gen	strong
C3	E12	D2	0.201	gen	x	2	cip	gen	strong
C3	E12	H1	0.039	cip	8x	3	cip	gen	strong
C3	E12	B2	0.219	cip	0.25x	1	cip	gen	strong
C3	E12	G3	0.244	gen	0	3	cip	gen	strong
C3	E12	B1	0.134	cip	0.5x	1	cip	gen	strong
C3	E12	H2	0.328	gen	0.25x	3	cip	gen	strong
C3	E12	G1	0.059	gen	4x	2	cip	gen	strong
C3	E12	D1	0.061	gen	4x	1	cip	gen	strong
C3	E12	B3	0.037	cip	empty	2	cip	gen	strong
C3	E12	B2	0.352	gen	0.25x	1	cip	gen	strong
C3	E12	H3	0.038	gen	empty	3	cip	gen	strong
C3	H1	G11	0.227	gen	x	3	cip	gen	constrained
C3	H1	H12	0.036	gen	empty	3	cip	gen	constrained
C3	H1	G10	0.053	gen	4x	2	cip	gen	constrained
C3	H1	D12	0.225	gen	0.5x	3	cip	gen	constrained
C3	H1	D11	0.226	gen	x	2	cip	gen	constrained
C3	H1	E11	0.225	gen	0.25x	2	cip	gen	constrained
C3	H1	D10	0.041	gen	4x	1	cip	gen	constrained
C3	H1	E10	0.038	gen	8x	2	cip	gen	constrained
C3	H1	E11	0.33	cip	0.25x	2	cip	gen	constrained
C3	H1	H10	0.037	gen	8x	3	cip	gen	constrained
C3	H1	G12	0.218	gen	0	3	cip	gen	constrained
C3	H1	G10	0.203	cip	4x	2	cip	gen	constrained
C3	H1	A11	0.238	gen	0.5x	2	cip	gen	constrained
C3	H1	C11	0.159	gen	2x	2	cip	gen	constrained
C3	H1	A10	0.199	gen	2x	1	cip	gen	constrained
C3	H1	E10	0.131	cip	8x	2	cip	gen	constrained
C3	H1	B11	0.223	gen	0.25x	1	cip	gen	constrained
C3	H1	B12	0.036	gen	empty	2	cip	gen	constrained
C3	H1	F12	0.284	gen	0	2	cip	gen	constrained
C3	H1	F10	0.275	cip	x	1	cip	gen	constrained
C3	H1	F10	0.281	gen	x	1	cip	gen	constrained
C3	H1	B11	0.239	cip	0.25x	1	cip	gen	constrained
C3	H1	E12	0.043	gen	4x	3	cip	gen	constrained
C3	H1	C10	0.146	cip	8x	1	cip	gen	constrained
C3	H1	A12	0.036	gen	empty	1	cip	gen	constrained
C3	H1	B12	0.037	cip	empty	2	cip	gen	constrained
C3	H1	C12	0.153	gen	2x	3	cip	gen	constrained
C3	H1	D10	0.206	cip	4x	1	cip	gen	constrained
C3	H1	G12	0.323	cip	0	3	cip	gen	constrained
C3	H1	G11	0.316	cip	x	3	cip	gen	constrained
C3	H1	F11	0.244	cip	0	1	cip	gen	constrained
C3	H1	A12	0.036	cip	empty	1	cip	gen	constrained
C3	H1	H12	0.038	cip	empty	3	cip	gen	constrained
C3	H1	H10	0.124	cip	8x	3	cip	gen	constrained
C3	H1	H11	0.276	gen	0.25x	3	cip	gen	constrained
C3	H1	C10	0.039	gen	8x	1	cip	gen	constrained
C3	H1	C12	0.229	cip	2x	3	cip	gen	constrained
C3	H1	D11	0.24	cip	x	2	cip	gen	constrained
C3	H1	A11	0.334	cip	0.5x	2	cip	gen	constrained
C3	H1	A10	0.225	cip	2x	1	cip	gen	constrained
C3	H1	E12	0.206	cip	4x	3	cip	gen	constrained
C3	H1	F11	0.224	gen	0	1	cip	gen	constrained
C3	H1	F12	0.322	cip	0	2	cip	gen	constrained
C3	H1	D12	0.24	cip	0.5x	3	cip	gen	constrained
C3	H1	B10	0.285	gen	0.5x	1	cip	gen	constrained
C3	H1	H11	0.319	cip	0.25x	3	cip	gen	constrained
C3	H1	B10	0.237	cip	0.5x	1	cip	gen	constrained
C3	H1	C11	0.293	cip	2x	2	cip	gen	constrained
C5	A5	F2	0.246	str	0	1	cip	str	strong
C5	A5	B1	0.338	str	0.5x	1	cip	str	strong
C5	A5	F3	0.324	str	0	2	cip	str	strong
C5	A5	C3	0.203	cip	2x	3	cip	str	strong
C5	A5	D1	0.139	cip	4x	1	cip	str	strong
C5	A5	C1	0.078	cip	8x	1	cip	str	strong
C5	A5	G3	0.246	str	0	3	cip	str	strong
C5	A5	A2	0.339	str	0.5x	2	cip	str	strong
C5	A5	H1	0.075	cip	8x	3	cip	str	strong
C5	A5	E1	0.041	str	8x	2	cip	str	strong
C5	A5	G3	0.25	cip	0	3	cip	str	strong
C5	A5	E3	0.136	cip	4x	3	cip	str	strong
C5	A5	B3	0.037	str	empty	2	cip	str	strong
C5	A5	A2	0.282	cip	0.5x	2	cip	str	strong
C5	A5	F1	0.241	str	x	1	cip	str	strong
C5	A5	B3	0.038	cip	empty	2	cip	str	strong
C5	A5	E2	0.25	cip	0.25x	2	cip	str	strong
C5	A5	D1	0.046	str	4x	1	cip	str	strong
C5	A5	C3	0.122	str	2x	3	cip	str	strong
C5	A5	F3	0.25	cip	0	2	cip	str	strong
C5	A5	C1	0.041	str	8x	1	cip	str	strong
C5	A5	H1	0.041	str	8x	3	cip	str	strong
C5	A5	H2	0.312	cip	0.25x	3	cip	str	strong
C5	A5	A1	0.189	cip	2x	1	cip	str	strong
C5	A5	D2	0.222	cip	x	2	cip	str	strong
C5	A5	E2	0.256	str	0.25x	2	cip	str	strong
C5	A5	G1	0.047	str	4x	2	cip	str	strong
C5	A5	E3	0.045	str	4x	3	cip	str	strong
C5	A5	E1	0.072	cip	8x	2	cip	str	strong
C5	A5	F1	0.221	cip	x	1	cip	str	strong
C5	A5	A3	0.037	cip	empty	1	cip	str	strong
C5	A5	C2	0.162	str	2x	2	cip	str	strong
C5	A5	H2	0.333	str	0.25x	3	cip	str	strong
C5	A5	D2	0.255	str	x	2	cip	str	strong
C5	A5	B2	0.241	cip	0.25x	1	cip	str	strong
C5	A5	C2	0.18	cip	2x	2	cip	str	strong
C5	A5	D3	0.252	cip	0.5x	3	cip	str	strong
C5	A5	G1	0.131	cip	4x	2	cip	str	strong
C5	A5	H3	0.037	str	empty	3	cip	str	strong
C5	A5	H3	0.038	cip	empty	3	cip	str	strong
C5	A5	B2	0.246	str	0.25x	1	cip	str	strong
C5	A5	G2	0.226	cip	x	3	cip	str	strong
C5	A5	F2	0.25	cip	0	1	cip	str	strong
C5	A5	A1	0.143	str	2x	1	cip	str	strong
C5	A5	B1	0.32	cip	0.5x	1	cip	str	strong
C5	A5	D3	0.303	str	0.5x	3	cip	str	strong
C5	A5	A3	0.037	str	empty	1	cip	str	strong
C5	A5	G2	0.241	str	x	3	cip	str	strong
C5	ancestral	D8	0.062	str	x	2	cip	anc	ancestral
C5	ancestral	G9	0.211	str	0	3	cip	anc	ancestral
C5	ancestral	G8	0.06	str	x	3	cip	anc	ancestral
C5	ancestral	A9	0.038	gen	empty	1	cip	anc	ancestral
C5	ancestral	G7	0.039	str	4x	2	cip	anc	ancestral
C5	ancestral	E8	0.139	gen	0.25x	2	cip	anc	ancestral
C5	ancestral	G7	0.039	gen	4x	2	cip	anc	ancestral
C5	ancestral	B7	0.083	str	0.5x	1	cip	anc	ancestral
C5	ancestral	F9	0.194	str	0	2	cip	anc	ancestral
C5	ancestral	A7	0.038	gen	2x	1	cip	anc	ancestral
C5	ancestral	C7	0.038	str	8x	1	cip	anc	ancestral
C5	ancestral	F9	0.197	gen	0	2	cip	anc	ancestral
C5	ancestral	C7	0.038	gen	8x	1	cip	anc	ancestral
C5	ancestral	H7	0.037	gen	8x	3	cip	anc	ancestral
C5	ancestral	D8	0.039	gen	x	2	cip	anc	ancestral
C5	ancestral	A7	0.047	str	2x	1	cip	anc	ancestral
C5	ancestral	E8	0.185	str	0.25x	2	cip	anc	ancestral
C5	ancestral	H7	0.038	str	8x	3	cip	anc	ancestral
C5	ancestral	G8	0.039	gen	x	3	cip	anc	ancestral
C5	ancestral	C8	0.045	str	2x	2	cip	anc	ancestral
C5	ancestral	F8	0.2	gen	0	1	cip	anc	ancestral
C5	ancestral	B9	0.037	str	empty	2	cip	anc	ancestral
C5	ancestral	C8	0.038	gen	2x	2	cip	anc	ancestral
C5	ancestral	H8	0.137	gen	0.25x	3	cip	anc	ancestral
C5	ancestral	H9	0.038	gen	empty	3	cip	anc	ancestral
C5	ancestral	A9	0.038	str	empty	1	cip	anc	ancestral
C5	ancestral	E9	0.039	str	4x	3	cip	anc	ancestral
C5	ancestral	E7	0.038	gen	8x	2	cip	anc	ancestral
C5	ancestral	H8	0.168	str	0.25x	3	cip	anc	ancestral
C5	ancestral	D9	0.082	str	0.5x	3	cip	anc	ancestral
C5	ancestral	F8	0.195	str	0	1	cip	anc	ancestral
C5	ancestral	B8	0.151	str	0.25x	1	cip	anc	ancestral
C5	ancestral	B8	0.147	gen	0.25x	1	cip	anc	ancestral
C5	ancestral	A8	0.045	gen	0.5x	2	cip	anc	ancestral
C5	ancestral	A8	0.082	str	0.5x	2	cip	anc	ancestral
C5	ancestral	C9	0.039	gen	2x	3	cip	anc	ancestral
C5	ancestral	E9	0.039	gen	4x	3	cip	anc	ancestral
C5	ancestral	D9	0.043	gen	0.5x	3	cip	anc	ancestral
C5	ancestral	D7	0.038	str	4x	1	cip	anc	ancestral
C5	ancestral	E7	0.039	str	8x	2	cip	anc	ancestral
C5	ancestral	B9	0.037	gen	empty	2	cip	anc	ancestral
C5	ancestral	D7	0.038	gen	4x	1	cip	anc	ancestral
C5	ancestral	B7	0.044	gen	0.5x	1	cip	anc	ancestral
C5	ancestral	C9	0.044	str	2x	3	cip	anc	ancestral
C5	ancestral	H9	0.039	str	empty	3	cip	anc	ancestral
C5	ancestral	G9	0.235	gen	0	3	cip	anc	ancestral
C5	ancestral	F7	0.072	str	x	1	cip	anc	ancestral
C5	ancestral	F7	0.04	gen	x	1	cip	anc	ancestral
C5	B5	A2	0.157	gen	0.5x	2	cip	gen	strong
C5	B5	C1	0.038	cip	8x	1	cip	gen	strong
C5	B5	F1	0.042	gen	x	1	cip	gen	strong
C5	B5	B1	0.183	cip	0.5x	1	cip	gen	strong
C5	B5	D2	0.093	cip	x	2	cip	gen	strong
C5	B5	E2	0.207	cip	0.25x	2	cip	gen	strong
C5	B5	F2	0.261	gen	0	1	cip	gen	strong
C5	B5	H3	0.037	cip	empty	3	cip	gen	strong
C5	B5	F2	0.264	cip	0	1	cip	gen	strong
C5	B5	C2	0.043	cip	2x	2	cip	gen	strong
C5	B5	D1	0.038	cip	4x	1	cip	gen	strong
C5	B5	G3	0.235	cip	0	3	cip	gen	strong
C5	B5	F3	0.354	gen	0	2	cip	gen	strong
C5	B5	G1	0.039	cip	4x	2	cip	gen	strong
C5	B5	D2	0.042	gen	x	2	cip	gen	strong
C5	B5	A1	0.046	cip	2x	1	cip	gen	strong
C5	B5	H1	0.038	gen	8x	3	cip	gen	strong
C5	B5	C2	0.039	gen	2x	2	cip	gen	strong
C5	B5	F1	0.087	cip	x	1	cip	gen	strong
C5	B5	F3	0.237	cip	0	2	cip	gen	strong
C5	B5	A3	0.036	gen	empty	1	cip	gen	strong
C5	B5	E3	0.04	gen	4x	3	cip	gen	strong
C5	B5	B3	0.037	cip	empty	2	cip	gen	strong
C5	B5	E2	0.375	gen	0.25x	2	cip	gen	strong
C5	B5	E3	0.038	cip	4x	3	cip	gen	strong
C5	B5	E1	0.038	cip	8x	2	cip	gen	strong
C5	B5	E1	0.038	gen	8x	2	cip	gen	strong
C5	B5	C1	0.038	gen	8x	1	cip	gen	strong
C5	B5	B1	0.221	gen	0.5x	1	cip	gen	strong
C5	B5	G2	0.083	cip	x	3	cip	gen	strong
C5	B5	D3	0.212	gen	0.5x	3	cip	gen	strong
C5	B5	H3	0.037	gen	empty	3	cip	gen	strong
C5	B5	H1	0.039	cip	8x	3	cip	gen	strong
C5	B5	A1	0.04	gen	2x	1	cip	gen	strong
C5	B5	B3	0.037	gen	empty	2	cip	gen	strong
C5	B5	B2	0.209	cip	0.25x	1	cip	gen	strong
C5	B5	D1	0.039	gen	4x	1	cip	gen	strong
C5	B5	H2	0.359	gen	0.25x	3	cip	gen	strong
C5	B5	A3	0.037	cip	empty	1	cip	gen	strong
C5	B5	C3	0.039	gen	2x	3	cip	gen	strong
C5	B5	H2	0.223	cip	0.25x	3	cip	gen	strong
C5	B5	G3	0.266	gen	0	3	cip	gen	strong
C5	B5	C3	0.04	cip	2x	3	cip	gen	strong
C5	B5	A2	0.165	cip	0.5x	2	cip	gen	strong
C5	B5	D3	0.15	cip	0.5x	3	cip	gen	strong
C5	B5	G2	0.044	gen	x	3	cip	gen	strong
C5	B5	G1	0.038	gen	4x	2	cip	gen	strong
C5	B5	B2	0.266	gen	0.25x	1	cip	gen	strong
C5	G2	G5	0.245	cip	x	3	cip	str	constrained
C5	G2	B5	0.235	str	0.25x	1	cip	str	constrained
C5	G2	G6	0.233	str	0	3	cip	str	constrained
C5	G2	A6	0.038	cip	empty	1	cip	str	constrained
C5	G2	E6	0.194	str	4x	3	cip	str	constrained
C5	G2	B5	0.317	cip	0.25x	1	cip	str	constrained
C5	G2	F4	0.245	cip	x	1	cip	str	constrained
C5	G2	H4	0.045	str	8x	3	cip	str	constrained
C5	G2	C6	0.227	str	2x	3	cip	str	constrained
C5	G2	F6	0.251	cip	0	2	cip	str	constrained
C5	G2	G6	0.245	cip	0	3	cip	str	constrained
C5	G2	H5	0.283	str	0.25x	3	cip	str	constrained
C5	G2	H6	0.038	cip	empty	3	cip	str	constrained
C5	G2	D6	0.326	cip	0.5x	3	cip	str	constrained
C5	G2	H4	0.202	cip	8x	3	cip	str	constrained
C5	G2	B4	0.246	cip	0.5x	1	cip	str	constrained
C5	G2	G4	0.2	str	4x	2	cip	str	constrained
C5	G2	E5	0.328	cip	0.25x	2	cip	str	constrained
C5	G2	C5	0.238	str	2x	2	cip	str	constrained
C5	G2	H5	0.324	cip	0.25x	3	cip	str	constrained
C5	G2	E4	0.236	cip	8x	2	cip	str	constrained
C5	G2	A4	0.228	str	2x	1	cip	str	constrained
C5	G2	D4	0.207	str	4x	1	cip	str	constrained
C5	G2	G5	0.234	str	x	3	cip	str	constrained
C5	G2	H6	0.037	str	empty	3	cip	str	constrained
C5	G2	C5	0.241	cip	2x	2	cip	str	constrained
C5	G2	F5	0.236	str	0	1	cip	str	constrained
C5	G2	D5	0.249	cip	x	2	cip	str	constrained
C5	G2	E6	0.226	cip	4x	3	cip	str	constrained
C5	G2	D6	0.248	str	0.5x	3	cip	str	constrained
C5	G2	B6	0.037	cip	empty	2	cip	str	constrained
C5	G2	C4	0.24	cip	8x	1	cip	str	constrained
C5	G2	F4	0.232	str	x	1	cip	str	constrained
C5	G2	C6	0.242	cip	2x	3	cip	str	constrained
C5	G2	B6	0.038	str	empty	2	cip	str	constrained
C5	G2	B4	0.234	str	0.5x	1	cip	str	constrained
C5	G2	G4	0.225	cip	4x	2	cip	str	constrained
C5	G2	D4	0.228	cip	4x	1	cip	str	constrained
C5	G2	A5	0.234	str	0.5x	2	cip	str	constrained
C5	G2	F6	0.236	str	0	2	cip	str	constrained
C5	G2	D5	0.246	str	x	2	cip	str	constrained
C5	G2	E4	0.048	str	8x	2	cip	str	constrained
C5	G2	A6	0.037	str	empty	1	cip	str	constrained
C5	G2	A5	0.246	cip	0.5x	2	cip	str	constrained
C5	G2	E5	0.293	str	0.25x	2	cip	str	constrained
C5	G2	F5	0.251	cip	0	1	cip	str	constrained
C5	G2	C4	0.048	str	8x	1	cip	str	constrained
C5	G2	A4	0.298	cip	2x	1	cip	str	constrained
C5	G3	A10	0.046	gen	2x	1	cip	gen	constrained
C5	G3	H11	0.314	gen	0.25x	3	cip	gen	constrained
C5	G3	F10	0.107	gen	x	1	cip	gen	constrained
C5	G3	C11	0.042	gen	2x	2	cip	gen	constrained
C5	G3	A11	0.242	gen	0.5x	2	cip	gen	constrained
C5	G3	H4	0.171	cip	8x	3	cip	gen	constrained
C5	G3	G10	0.038	gen	4x	2	cip	gen	constrained
C5	G3	D5	0.253	cip	x	2	cip	gen	constrained
C5	G3	C10	0.038	gen	8x	1	cip	gen	constrained
C5	G3	E4	0.17	cip	8x	2	cip	gen	constrained
C5	G3	A6	0.037	cip	empty	1	cip	gen	constrained
C5	G3	F5	0.308	cip	0	1	cip	gen	constrained
C5	G3	H10	0.038	gen	8x	3	cip	gen	constrained
C5	G3	B10	0.236	gen	0.5x	1	cip	gen	constrained
C5	G3	D11	0.183	gen	x	2	cip	gen	constrained
C5	G3	C4	0.154	cip	8x	1	cip	gen	constrained
C5	G3	F11	0.244	gen	0	1	cip	gen	constrained
C5	G3	F12	0.327	gen	0	2	cip	gen	constrained
C5	G3	E5	0.245	cip	0.25x	2	cip	gen	constrained
C5	G3	C6	0.257	cip	2x	3	cip	gen	constrained
C5	G3	H12	0.038	gen	empty	3	cip	gen	constrained
C5	G3	H6	0.038	cip	empty	3	cip	gen	constrained
C5	G3	A12	0.037	gen	empty	1	cip	gen	constrained
C5	G3	B6	0.037	cip	empty	2	cip	gen	constrained
C5	G3	C12	0.043	gen	2x	3	cip	gen	constrained
C5	G3	B4	0.254	cip	0.5x	1	cip	gen	constrained
C5	G3	G5	0.247	cip	x	3	cip	gen	constrained
C5	G3	E12	0.043	gen	4x	3	cip	gen	constrained
C5	G3	A4	0.251	cip	2x	1	cip	gen	constrained
C5	G3	A5	0.24	cip	0.5x	2	cip	gen	constrained
C5	G3	B12	0.037	gen	empty	2	cip	gen	constrained
C5	G3	E10	0.039	gen	8x	2	cip	gen	constrained
C5	G3	F4	0.251	cip	x	1	cip	gen	constrained
C5	G3	G6	0.289	cip	0	3	cip	gen	constrained
C5	G3	E11	0.244	gen	0.25x	2	cip	gen	constrained
C5	G3	C5	0.246	cip	2x	2	cip	gen	constrained
C5	G3	G12	0.324	gen	0	3	cip	gen	constrained
C5	G3	D12	0.238	gen	0.5x	3	cip	gen	constrained
C5	G3	H5	0.304	cip	0.25x	3	cip	gen	constrained
C5	G3	G4	0.247	cip	4x	2	cip	gen	constrained
C5	G3	D6	0.304	cip	0.5x	3	cip	gen	constrained
C5	G3	B11	0.237	gen	0.25x	1	cip	gen	constrained
C5	G3	D10	0.039	gen	4x	1	cip	gen	constrained
C5	G3	F6	0.242	cip	0	2	cip	gen	constrained
C5	G3	E6	0.221	cip	4x	3	cip	gen	constrained
C5	G3	B5	0.269	cip	0.25x	1	cip	gen	constrained
C5	G3	G11	0.186	gen	x	3	cip	gen	constrained
C5	G3	D4	0.252	cip	4x	1	cip	gen	constrained
C7	ancestral	B5	0.139	str	0.25x	1	cip	anc	ancestral
C7	ancestral	G5	0.039	gen	x	3	cip	anc	ancestral
C7	ancestral	C4	0.038	gen	8x	1	cip	anc	ancestral
C7	ancestral	H5	0.143	gen	0.25x	3	cip	anc	ancestral
C7	ancestral	C5	0.038	gen	2x	2	cip	anc	ancestral
C7	ancestral	D5	0.039	str	x	2	cip	anc	ancestral
C7	ancestral	F5	0.197	str	0	1	cip	anc	ancestral
C7	ancestral	B6	0.038	str	empty	2	cip	anc	ancestral
C7	ancestral	A5	0.045	gen	0.5x	2	cip	anc	ancestral
C7	ancestral	G5	0.039	str	x	3	cip	anc	ancestral
C7	ancestral	D6	0.042	gen	0.5x	3	cip	anc	ancestral
C7	ancestral	F6	0.189	str	0	2	cip	anc	ancestral
C7	ancestral	E5	0.159	gen	0.25x	2	cip	anc	ancestral
C7	ancestral	A4	0.039	gen	2x	1	cip	anc	ancestral
C7	ancestral	A6	0.038	gen	empty	1	cip	anc	ancestral
C7	ancestral	B4	0.041	str	0.5x	1	cip	anc	ancestral
C7	ancestral	H4	0.038	str	8x	3	cip	anc	ancestral
C7	ancestral	D5	0.039	gen	x	2	cip	anc	ancestral
C7	ancestral	F4	0.038	str	x	1	cip	anc	ancestral
C7	ancestral	B5	0.169	gen	0.25x	1	cip	anc	ancestral
C7	ancestral	A6	0.037	str	empty	1	cip	anc	ancestral
C7	ancestral	D6	0.042	str	0.5x	3	cip	anc	ancestral
C7	ancestral	G6	0.193	gen	0	3	cip	anc	ancestral
C7	ancestral	B6	0.038	gen	empty	2	cip	anc	ancestral
C7	ancestral	E6	0.038	str	4x	3	cip	anc	ancestral
C7	ancestral	C6	0.039	gen	2x	3	cip	anc	ancestral
C7	ancestral	G6	0.186	str	0	3	cip	anc	ancestral
C7	ancestral	E4	0.038	gen	8x	2	cip	anc	ancestral
C7	ancestral	A5	0.042	str	0.5x	2	cip	anc	ancestral
C7	ancestral	C4	0.037	str	8x	1	cip	anc	ancestral
C7	ancestral	G4	0.038	str	4x	2	cip	anc	ancestral
C7	ancestral	F6	0.205	gen	0	2	cip	anc	ancestral
C7	ancestral	F5	0.246	gen	0	1	cip	anc	ancestral
C7	ancestral	G4	0.038	gen	4x	2	cip	anc	ancestral
C7	ancestral	E4	0.038	str	8x	2	cip	anc	ancestral
C7	ancestral	F4	0.039	gen	x	1	cip	anc	ancestral
C7	ancestral	H6	0.038	gen	empty	3	cip	anc	ancestral
C7	ancestral	E6	0.038	gen	4x	3	cip	anc	ancestral
C7	ancestral	H5	0.129	str	0.25x	3	cip	anc	ancestral
C7	ancestral	C5	0.038	str	2x	2	cip	anc	ancestral
C7	ancestral	E5	0.118	str	0.25x	2	cip	anc	ancestral
C7	ancestral	D4	0.038	str	4x	1	cip	anc	ancestral
C7	ancestral	H4	0.037	gen	8x	3	cip	anc	ancestral
C7	ancestral	A4	0.038	str	2x	1	cip	anc	ancestral
C7	ancestral	B4	0.041	gen	0.5x	1	cip	anc	ancestral
C7	ancestral	D4	0.038	gen	4x	1	cip	anc	ancestral
C7	ancestral	C6	0.039	str	2x	3	cip	anc	ancestral
C7	ancestral	H6	0.039	str	empty	3	cip	anc	ancestral
C7	B7	F3	0.188	str	0	2	cip	str	constrained
C7	B7	D3	0.19	str	0.5x	3	cip	str	constrained
C7	B7	F2	0.205	cip	0	1	cip	str	constrained
C7	B7	E3	0.188	cip	4x	3	cip	str	constrained
C7	B7	H1	0.142	cip	8x	3	cip	str	constrained
C7	B7	G1	0.225	cip	4x	2	cip	str	constrained
C7	B7	B3	0.037	cip	empty	2	cip	str	constrained
[truncated: 6,065 more rows]
