# Supplementary material for: Evolutionary stability of collateral sensitivity to antibiotics in the model pathogen Pseudomonas aeruginosa
Source: eLife. 2019 Oct 29;8:e51481. doi: 10.7554/eLife.51481 (PMC6881144; doi:10.7554/eLife.51481)
Supplement: Figure 6—source data 1. — Average collateral sensitivity effects are given as fold change IC75, fold change IC90, and AUC relative to PA14. The data is derived from that shown in Figure 5. [file elife-51481-fig6-data1.txt]

drug_a	target_a	drug_b	target_b	extinction	relative_gr	fold_ic90	fold_ic75	rel_auc
CAR	cell wall	GEN	ribosome	7	0.8481	0.8752	0.8978	0.7888
CAR	cell wall	STR	ribosome	1	0.976	0.6038	0.5445	0.4673
CEF	cell wall	GEN	ribosome	6	0.8808	0.6358	0.6393	0.5454
CEF	cell wall	STR	ribosome	1	0.8298	0.603	0.5835	0.5373
CIP	DNA	CAR	cell wall	8	1.1314	0.3089	0.5122	0.4051
CIP	DNA	GEN	ribosome	0	1.1329	0.6274	0.6276	0.534
CIP	DNA	PIT	cell wall	6	1.1381	0.5056	0.5156	0.4814
CIP	DNA	STR	ribosome	0	1.1329	0.5509	0.5407	0.4833
GEN	ribosome	CAR	cell wall	4	0.7173	0.1858	0.3588	0.2613
GEN	ribosome	PIT	cell wall	8	0.6932	0.6829	0.5734	0.4444
PIT	cell wall	GEN	ribosome	6	0.7817	0.6816	0.6518	0.5462
PIT	cell wall	STR	ribosome	8	0.6928	0.5998	0.5112	0.4366
STR	ribosome	CAR	cell wall	4	0.9492	0.274	0.4911	0.4233
STR	ribosome	PIT	cell wall	6	1.147	0.6179	0.5887	0.6032
