# Supplementary material for: Evolutionary stability of collateral sensitivity to antibiotics in the model pathogen Pseudomonas aeruginosa
Source: eLife. 2019 Oct 29;8:e51481. doi: 10.7554/eLife.51481 (PMC6881144; doi:10.7554/eLife.51481)
Supplement: Figure 6—source data 2. — Average initial collateral sensitivity effects are given as fold change IC75, fold change IC90, and AUC relative to PA14). The data is derived from that shown in Figure 5. [file elife-51481-fig6-data2.txt]

drug_a	target_a	drug_b	target_b	drug_in_test	group	evolved_change	relative_gr	fold_ic90	fold_ic75	rel_auc
CAR	cell wall	GEN	ribosome	CAR	constrained	-0.089	0.5648	0.8671	0.8697	0.7512
CAR	cell wall	GEN	ribosome	CAR	strong	-0.582	0.8181	0.8816	0.8974	0.7933
CAR	cell wall	GEN	ribosome	GEN	constrained	0.8267	0.5648	0.8671	0.8697	0.7512
CAR	cell wall	GEN	ribosome	GEN	strong	0.3885	0.8181	0.8816	0.8974	0.7933
CAR	cell wall	STR	ribosome	CAR	constrained	-0.0024	0.9451	0.5898	0.5274	0.4547
CAR	cell wall	STR	ribosome	CAR	strong	-0.359	0.9845	0.6077	0.5492	0.4708
CAR	cell wall	STR	ribosome	STR	constrained	0.7686	0.9451	0.5898	0.5274	0.4547
CAR	cell wall	STR	ribosome	STR	strong	0.6553	0.9845	0.6077	0.5492	0.4708
CEF	cell wall	GEN	ribosome	CEF	constrained	-0.1711	1.1112	0.7863	0.8062	0.7159
CEF	cell wall	GEN	ribosome	CEF	strong	-0.2546	0.9654	0.6509	0.6622	0.5683
CEF	cell wall	GEN	ribosome	GEN	constrained	1.0921	1.1112	0.7863	0.8062	0.7159
CEF	cell wall	GEN	ribosome	GEN	strong	0.8138	0.9654	0.6509	0.6622	0.5683
CEF	cell wall	STR	ribosome	CEF	constrained	-0.0035	0.8858	0.6491	0.6298	0.5909
CEF	cell wall	STR	ribosome	CEF	strong	0.1409	0.8142	0.5902	0.5706	0.5224
CEF	cell wall	STR	ribosome	STR	constrained	0.8761	0.8858	0.6491	0.6298	0.5909
CEF	cell wall	STR	ribosome	STR	strong	0.8746	0.8142	0.5902	0.5706	0.5224
CIP	DNA	CAR	cell wall	CAR	constrained	0.6371	1.045	0.3385	0.8525	0.6632
CIP	DNA	CAR	cell wall	CAR	strong	0.8594	1.1544	0.3132	0.4926	0.3982
CIP	DNA	CAR	cell wall	CIP	constrained	-0.2449	1.045	0.3385	0.8525	0.6632
CIP	DNA	CAR	cell wall	CIP	strong	-0.1853	1.1544	0.3132	0.4926	0.3982
CIP	DNA	GEN	ribosome	CIP	constrained	0.1144	1.1329	0.6274	0.6276	0.534
CIP	DNA	GEN	ribosome	CIP	strong	-0.5631	1.1329	0.6274	0.6276	0.534
CIP	DNA	GEN	ribosome	GEN	constrained	0.3207	1.1329	0.6274	0.6276	0.534
CIP	DNA	GEN	ribosome	GEN	strong	0.5099	1.1329	0.6274	0.6276	0.534
CIP	DNA	PIT	cell wall	CIP	constrained	0.0109	1.2966	0.6885	0.6987	0.6881
CIP	DNA	PIT	cell wall	CIP	strong	-0.6092	1.1191	0.5023	0.5321	0.491
CIP	DNA	PIT	cell wall	PIT	constrained	0.409	1.2966	0.6885	0.6987	0.6881
CIP	DNA	PIT	cell wall	PIT	strong	0.5147	1.1191	0.5023	0.5321	0.491
CIP	DNA	STR	ribosome	CIP	constrained	0.1816	1.1329	0.5509	0.5407	0.4833
CIP	DNA	STR	ribosome	CIP	strong	-0.0411	1.1329	0.5509	0.5407	0.4833
CIP	DNA	STR	ribosome	STR	constrained	0.6752	1.1329	0.5509	0.5407	0.4833
CIP	DNA	STR	ribosome	STR	strong	0.6886	1.1329	0.5509	0.5407	0.4833
GEN	ribosome	CAR	cell wall	CAR	constrained	0.9511	0.6965	0.1708	0.3131	0.2633
GEN	ribosome	CAR	cell wall	CAR	strong	0.8823	0.7485	0.1821	0.3523	0.2444
GEN	ribosome	CAR	cell wall	GEN	constrained	0.2071	0.6965	0.1708	0.3131	0.2633
GEN	ribosome	CAR	cell wall	GEN	strong	-0.4364	0.7485	0.1821	0.3523	0.2444
GEN	ribosome	PIT	cell wall	GEN	constrained	-0.0731	0.6929	0.8378	0.5927	0.5011
GEN	ribosome	PIT	cell wall	GEN	strong	-0.5816	0.596	0.5858	0.6054	0.4182
GEN	ribosome	PIT	cell wall	PIT	constrained	0.2745	0.6929	0.8378	0.5927	0.5011
GEN	ribosome	PIT	cell wall	PIT	strong	-0.1179	0.596	0.5858	0.6054	0.4182
PIT	cell wall	GEN	ribosome	GEN	strong	0.3951	0.7785	0.6715	0.6447	0.5383
PIT	cell wall	GEN	ribosome	PIT	strong	-0.243	0.7893	0.7068	0.6697	0.5661
PIT	cell wall	STR	ribosome	PIT	constrained	-0.0432	0.9868	0.7017	0.647	0.6061
PIT	cell wall	STR	ribosome	PIT	strong	-0.0059	0.7641	0.6904	0.5847	0.4985
PIT	cell wall	STR	ribosome	STR	constrained	0.3794	0.9868	0.7017	0.647	0.6061
PIT	cell wall	STR	ribosome	STR	strong	0.4101	0.7641	0.6904	0.5847	0.4985
STR	ribosome	CAR	cell wall	CAR	constrained	1.1637	0.8675	0.2825	0.5749	0.4714
STR	ribosome	CAR	cell wall	CAR	strong	0.8831	0.9124	0.2644	0.4535	0.4058
STR	ribosome	CAR	cell wall	STR	constrained	-0.1456	0.8675	0.2825	0.5749	0.4714
STR	ribosome	CAR	cell wall	STR	strong	-0.742	0.9124	0.2644	0.4535	0.4058
STR	ribosome	PIT	cell wall	PIT	strong	0.7267	1.147	0.6179	0.5887	0.6032
STR	ribosome	PIT	cell wall	STR	strong	-1.5197	1.147	0.6179	0.5887	0.6032
